# Supplementary material for: Sex-specific placental transcriptome alterations in late-onset preeclampsia reveal male-biased immune and metabolic dysregulation
Source: Biol Sex Differ. 2025 Dec 24;17:8. doi: 10.1186/s13293-025-00781-w (PMC12809948; doi:10.1186/s13293-025-00781-w)
Supplement: Supplementary file 5 — Supplementary Material 5 [file 13293_2025_781_MOESM5_ESM.xlsx]

## Sheet: Supp Table 1 merged cell types
Cell type 1	Cell type 2	Merged cell type name
Fetal Cytotrophoblasts	Fetal Proliferative Cytotrophoblasts	Cytotrophoblasts
Fetal B Cells	Maternal B Cells	B Cells
Fetal CD14 Monocytes	Maternal CD14 Monocytes	CD14 Monocytes
Fetal Natural Killer T Cells	Maternal Natural Killer Cells	Natural Killer T Cells
Fetal CD8+ Activated T Cells	Maternal CD8+ Activated T Cells	CD8+ Activated T Cells
Fetal Naive CD4+ T Cells	Maternal Naive CD4+ T Cells	Naive CD4+ T Cells
Fetal Naive CD8+ T Cells	Maternal Naive CD8+ T Cells	Naive CD8+ T Cells
