# Supplementary material for: Sex-specific placental transcriptome alterations in late-onset preeclampsia reveal male-biased immune and metabolic dysregulation
Source: Biol Sex Differ. 2025 Dec 24;17:8. doi: 10.1186/s13293-025-00781-w (PMC12809948; doi:10.1186/s13293-025-00781-w)
Supplement: Supplementary file 6 — Supplementary Material 6 [file 13293_2025_781_MOESM6_ESM.xlsx]

## Sheet: Supp Table 7 odds ratio female
component	term	estimate	std.error	statistic	p.value	cell_type	odds_ratio	ci_lower	ci_upper	significant	direction
mean	OutcomePE	-0.0133769	0.108829	-0.122916	0.902173	Fetal.Mesenchymal.Stem.Cells	0.986712	0.797175	1.22131	FALSE	No significant difference
mean	OutcomePE	0.142712	0.117632	1.21321	0.225051	CD14..Monocytes	1.1534	0.915901	1.45248	FALSE	No significant difference
mean	OutcomePE	0.0331777	0.15138	0.219169	0.826519	CD8..Activated.T.Cells	1.03373	0.768337	1.3908	FALSE	No significant difference
mean	OutcomePE	0.0522499	0.0305366	1.71106	0.0870705	Naive.CD4..T.Cells	1.05364	0.992427	1.11863	FALSE	No significant difference
mean	OutcomePE	-0.226743	0.125829	-1.802	0.0715458	Naive.CD8..T.Cells	0.797125	0.622901	1.02008	FALSE	No significant difference
mean	OutcomePE	-0.155047	0.117531	-1.3192	0.187101	B.Cells	0.856375	0.680173	1.07822	FALSE	No significant difference
mean	OutcomePE	0.1354	0.195348	0.693124	0.488232	Fetal.GZMK..Natural.Killer	1.145	0.780764	1.67914	FALSE	No significant difference
mean	OutcomePE	-0.00101682	0.118306	-0.00859484	0.993142	Fetal.Memory.CD4..T.Cells	0.998984	0.792236	1.25969	FALSE	No significant difference
mean	OutcomePE	-0.00458752	0.126751	-0.0361931	0.971128	Fetal.Hofbauer.Cells	0.995423	0.776452	1.27615	FALSE	No significant difference
mean	OutcomePE	0.0527521	0.130515	0.404185	0.686076	Fetal.Plasmacytoid.Dendritic.Cells	1.05417	0.816232	1.36146	FALSE	No significant difference
mean	OutcomePE	-0.0126396	0.0809377	-0.156164	0.875904	Fetal.GZMB..Natural.Killer	0.98744	0.842588	1.15719	FALSE	No significant difference
mean	OutcomePE	-0.0153875	0.107319	-0.143381	0.885989	Fetal.Endothelial.Cells	0.98473	0.797932	1.21526	FALSE	No significant difference
mean	OutcomePE	0.150809	0.171107	0.881371	0.378117	Fetal.Syncytiotrophoblast	1.16277	0.831469	1.62609	FALSE	No significant difference
mean	OutcomePE	-0.0375339	0.159874	-0.234772	0.814385	Fetal.Fibroblasts	0.963162	0.704064	1.31761	FALSE	No significant difference
mean	OutcomePE	-0.160425	0.113461	-1.41392	0.157385	Cytotrophoblast	0.851782	0.681943	1.06392	FALSE	No significant difference
mean	OutcomePE	0.288245	0.142563	2.02187	0.0431893	Fetal.Nucleated.Red.Blood.Cells	1.33408	1.00886	1.76415	TRUE	Higher in PE
mean	OutcomePE	0.058767	0.126941	0.462946	0.643403	Maternal.FCGR3A..Monocytes	1.06053	0.826928	1.36012	FALSE	No significant difference
mean	OutcomePE	0.336874	0.0886511	3.8	0.000144697	Maternal.Plasma.Cells	1.40056	1.17718	1.66634	TRUE	Higher in PE
mean	OutcomePE	-0.0212107	0.219338	-0.0967036	0.922962	Fetal.Extravillous.Trophoblasts	0.979013	0.636919	1.50485	FALSE	No significant difference
