# Supplementary material for: Sex-specific placental transcriptome alterations in late-onset preeclampsia reveal male-biased immune and metabolic dysregulation
Source: Biol Sex Differ. 2025 Dec 24;17:8. doi: 10.1186/s13293-025-00781-w (PMC12809948; doi:10.1186/s13293-025-00781-w)
Supplement: Supplementary file 7 — Supplementary Material 7 [file 13293_2025_781_MOESM7_ESM.xlsx]

## Sheet: Supp Table 6 odds ratio male
component	term	estimate	std.error	statistic	p.value	cell_type	odds_ratio	ci_lower	ci_upper	significant	direction
mean	OutcomePE	0.140451	0.119738	1.17298	0.240803	Fetal.Mesenchymal.Stem.Cells	1.15079	0.910068	1.45519	FALSE	No significant difference
is the	OutcomePE	0.350658	0.138194	2.53743	0.0111668	CD14..Monocytes	1.42	1.08307	1.86175	TRUE	Higher in PE
mean	OutcomePE	0.365912	0.17657	2.07233	0.0382347	CD8..Activated.T.Cells	1.44183	1.02003	2.03804	TRUE	Higher in PE
mean	OutcomePE	0.182559	0.0980634	1.86164	0.0626533	Naive.CD4..T.Cells	1.20029	0.990401	1.45465	FALSE	No significant difference
mean	OutcomePE	0.112932	0.19732	0.572331	0.567097	Naive.CD8..T.Cells	1.11956	0.760473	1.64819	FALSE	No significant difference
mean	OutcomePE	-0.154708	0.161544	-0.95768	0.338224	B.Cells	0.856666	0.624169	1.17576	FALSE	No significant difference
mean	OutcomePE	-0.509695	0.188243	-2.70765	0.00677622	Fetal.GZMK..Natural.Killer	0.600678	0.415343	0.868716	TRUE	Lower in PE
mean	OutcomePE	0.0239396	0.108145	0.221367	0.824807	Fetal.Memory.CD4..T.Cells	1.02423	0.828595	1.26605	FALSE	No significant difference
mean	OutcomePE	-0.185208	0.184486	-1.00392	0.315419	Fetal.Hofbauer.Cells	0.830931	0.578798	1.1929	FALSE	No significant difference
mean	OutcomePE	0.0616834	0.187835	0.328392	0.742616	Fetal.Plasmacytoid.Dendritic.Cells	1.06363	0.736038	1.53701	FALSE	No significant difference
mean	OutcomePE	0.0362673	0.0612644	0.59198	0.553864	Fetal.GZMB..Natural.Killer	1.03693	0.919605	1.16923	FALSE	No significant difference
mean	OutcomePE	0.129869	0.157301	0.825607	0.409027	Fetal.Endothelial.Cells	1.13868	0.836573	1.54988	FALSE	No significant difference
mean	OutcomePE	-0.254381	0.266985	-0.95279	0.340696	Fetal.Syncytiotrophoblast	0.775396	0.459474	1.30854	FALSE	No significant difference
mean	OutcomePE	0.0347796	0.161093	0.215898	0.829068	Fetal.Fibroblasts	1.03539	0.755056	1.41981	FALSE	No significant difference
mean	OutcomePE	-0.240756	0.179227	-1.3433	0.179174	Cytotrophoblast	0.786033	0.553197	1.11687	FALSE	No significant difference
mean	OutcomePE	-0.106437	0.141951	-0.749821	0.453363	Fetal.Nucleated.Red.Blood.Cells	0.899031	0.680682	1.18742	FALSE	No significant difference
mean	OutcomePE	0.0249452	0.153942	0.162043	0.871272	Maternal.FCGR3A..Monocytes	1.02526	0.758221	1.38635	FALSE	No significant difference
mean	OutcomePE	0.0663196	0.187732	0.353267	0.723888	Fetal.Extravillous.Trophoblasts	1.06857	0.739608	1.54384	FALSE	No significant difference
