# Supplementary material for: Sex-specific placental transcriptome alterations in late-onset preeclampsia reveal male-biased immune and metabolic dysregulation
Source: Biol Sex Differ. 2025 Dec 24;17:8. doi: 10.1186/s13293-025-00781-w (PMC12809948; doi:10.1186/s13293-025-00781-w)
Supplement: Supplementary file 8 — Supplementary Material 8 [file 13293_2025_781_MOESM8_ESM.xlsx]

## Sheet: Supp Table 4 GSEA_DE_sig
GS DETAILS	Size	ES	NES	NOM p-val	FDR q-val	FWER p-val	RANK AT MAX	LEADING EDGE	Functional Catagories
GOBP_RNA_EXPORT_FROM_NUCLEUS	82	-0.6	-2.38	0	0	0	2787	tags=48%, list=20%, signal=59%	RNA Transport and Localisation
GOBP_MRNA_EXPORT_FROM_NUCLEUS	64	-0.59	-2.23	0	0.002	0.003	2593	tags=47%, list=18%, signal=57%	RNA Transport and Localisation
GOBP_MRNA_TRANSPORT	117	-0.53	-2.2	0	0.003	0.008	2357	tags=37%, list=17%, signal=44%	RNA Transport and Localisation
GOBP_VESICLE_TARGETING	63	-0.57	-2.13	0	0.006	0.019	1811	tags=32%, list=13%, signal=36%	Intracellular Transport and Vesicle Targeting
GOBP_MRNA_PROCESSING	450	-0.43	-2.07	0	0.014	0.054	3030	tags=38%, list=21%, signal=47%	RNA Processing and Splicing
GOBP_RNA_SPLICING_VIA_TRANSESTERIFICATION_REACTIONS	288	-0.45	-2.07	0	0.011	0.054	3527	tags=44%, list=25%, signal=58%	RNA Processing and Splicing
GOBP_NUCLEAR_EXPORT	156	-0.46	-2.03	0	0.022	0.118	3227	tags=39%, list=23%, signal=50%	RNA Transport and Localisation
GOBP_RNA_SPLICING	421	-0.42	-2.01	0	0.025	0.145	3527	tags=40%, list=25%, signal=52%	RNA Processing and Splicing
GOBP_MRNA_METABOLIC_PROCESS	668	-0.4	-2	0	0.03	0.187	3030	tags=37%, list=21%, signal=44%	Metabolic Adaptation
GOBP_ESTABLISHMENT_OF_RNA_LOCALIZATION	145	-0.45	-1.96	0	0.047	0.32	2357	tags=33%, list=17%, signal=39%	RNA Transport and Localisation
GOBP_EMBRYONIC_PLACENTA_MORPHOGENESIS	25	-0.62	-1.96	0	0.044	0.329	2882	tags=44%, list=20%, signal=55%	Placental Development
GOBP_NEGATIVE_REGULATION_OF_RNA_SPLICING	24	-0.63	-1.95	0	0.042	0.341	2407	tags=46%, list=17%, signal=55%	RNA Processing and Splicing
GOBP_RNA_LOCALIZATION	182	-0.44	-1.94	0	0.045	0.372	2843	tags=36%, list=20%, signal=45%	RNA Transport and Localisation
GOBP_NUCLEOBASE_BIOSYNTHETIC_PROCESS	18	0.754036	2.05903	0	0.0233313	0.027	2140	tags=56%, list=15%, signal=65%	Nucleotide Metabolism
