# Supplementary material for: Sex-specific placental transcriptome alterations in late-onset preeclampsia reveal male-biased immune and metabolic dysregulation
Source: Biol Sex Differ. 2025 Dec 24;17:8. doi: 10.1186/s13293-025-00781-w (PMC12809948; doi:10.1186/s13293-025-00781-w)
Supplement: Supplementary file 9 — Supplementary Material 9 [file 13293_2025_781_MOESM9_ESM.xlsx]

## Sheet: Supp Table 5 Est cell prop
samplename	Fetal.Mesenchymal.Stem.Cells	CD14..Monocytes	CD8..Activated.T.Cells	Naive.CD4..T.Cells	Naive.CD8..T.Cells	Natural.Killer.T.Cells	B.Cells	Fetal.GZMK..Natural.Killer	Fetal.Memory.CD4..T.Cells	Fetal.Hofbauer.Cells	Fetal.Plasmacytoid.Dendritic.Cells	Fetal.GZMB..Natural.Killer	Fetal.Endothelial.Cells	Fetal.Syncytiotrophoblast	Fetal.Fibroblasts	Cytotrophoblast	Fetal.Nucleated.Red.Blood.Cells	Maternal.FCGR3A..Monocytes	Maternal.Plasma.Cells	Fetal.Extravillous.Trophoblasts	P.value	Correlation	RMSE
SCP3412	0.072567	0.033825	0.0334699	0	0.103798	0	0.0451367	0.0317509	0	0.0322317	0.134602	0.0404776	0.099383	0.0510482	0.0721514	0.158471	0.00736493	0	0	0.0837223	0	0.73485	0.793132
SCP3628	0.0505526	0.0379944	0.0189792	0	0.0851367	0	0.0590271	0.0384499	0.0055815	0.0403259	0.123707	0.0450402	0.0758244	0.134272	0.017408	0.192712	0.0099279	0	0	0.0650609	0	0.70925	0.713101
SCP3660	0.103005	0.0410775	0.0486455	0	0.0570569	0	0.0691731	0	0	0.0398073	0.127074	0.0554991	0.101241	0.0346734	0.0397873	0.145508	0.028691	0	0.00360004	0.105161	0	0.826216	0.778368
SCP3780	0.060914	0.02628	0.0251486	0	0.0963317	0	0.0660715	0.0225326	0	0.0343412	0.122242	0.0406701	0.0688626	0.150347	0.0334286	0.176109	0.0128108	0	0	0.063911	0	0.729728	0.687562
SCP3843	0.0481744	0.013013	0.046118	0	0.186214	0	0.0214614	0.0403422	0	0.0445113	0.0372808	0.0696395	0.0647923	0.130864	0.0571608	0.186305	0.00642183	0.00139235	0	0.0463083	0	0.767241	0.666368
SCP3877	0.0432963	0.0327231	0.0535053	0.00152131	0.0881221	0	0.0444436	0.00651698	0	0.0513105	0.100648	0.0622217	0.111334	0.0850394	0.010925	0.224595	0.0241588	0	0	0.0596398	0	0.822063	0.684141
SCP3929	0.0762226	0.0395589	0.0082838	0	0.105624	0	0.0848595	0.0582661	0	0.0284363	0.0851835	0.0554614	0.0742374	0.0749974	0.0262903	0.18343	0.00716978	0	0	0.0919793	0	0.801842	0.71863
SCP3954	0.0857772	0.0674827	0.0535633	0	0.0734449	0	0.0920444	0.00827938	0	0.0801905	0.105697	0.0459437	0.0834735	0.0609073	0.0202199	0.14027	0.0235996	0	0	0.0591063	0	0.865876	0.708676
SCP3962	0.0529802	0.0479545	0.0616037	0.0267183	0.0670941	0	0.0342171	0	0	0.0376144	0.135197	0.0529902	0.159144	0.031235	0.0529428	0.181535	0.0203571	0	0	0.038417	0	0.858043	0.783589
SCP3992	0.082908	0.0384995	0.0441026	0	0.0649331	0	0.0487542	0.0255899	0	0.0353887	0.133176	0.0633683	0.061803	0.0547697	0.0346737	0.153037	0.0464227	0.000489925	0	0.112084	0	0.830154	0.735755
SCP4059	0.0606963	0.013175	0.047037	0	0.0770619	0	0.058765	0.0243645	0	0.0380229	0.101812	0.0383088	0.0677397	0.123646	0.0352154	0.162937	0.0320275	0.00312458	0	0.116066	0	0.855872	0.591355
SCP4073	0.103338	0.017939	0.0233496	0	0.107925	0	0.038418	0.0314367	0.014382	0.0464526	0.0964892	0.0499819	0.095485	0.0556721	0.0285704	0.169574	0.0177714	0.00316895	0	0.100046	0	0.837704	0.736428
SCP4139	0.0810821	0.0239773	0.0529001	0	0.101091	0	0.0528686	0.000295587	0	0.0470912	0.0613231	0.0325106	0.0715445	0.0250247	0.0442389	0.111737	0	0.0192465	0	0.275069	0	0.910722	0.718457
SCP4154	0.0407376	0.0513501	0.020951	0	0.101071	0	0.0390428	0.0252779	0	0.0279992	0.097157	0.0449014	0.0471754	0.141685	0.00498444	0.181391	0.0104733	0	0.0328555	0.132948	0	0.653122	0.757829
SCP4157	0.139396	0.0572612	0.0783982	0	0.0713518	0	0.0962395	0.000813752	0	0.0904151	0.0626538	0.0497854	0.048129	0.0277911	0.079965	0.0352619	0.00021165	0.0154158	0	0.14691	0	0.838589	0.775602
SCP4164	0.132695	0.0284334	0.0571082	0	0.0857064	0	0.0671412	0	0	0.0515489	0.129839	0.0510989	0.0879464	0.0878373	0.033601	0.0743473	0.0127781	0.00753244	0.00770341	0.0846829	0	0.86492	0.661207
SCP4196	0.0659806	0.0250882	0.031014	0	0.147026	0	0.037911	0	0	0.0592756	0.104394	0.0465266	0.0715203	0.0624601	0.0622468	0.233404	0.0146542	0	0	0.0384988	0	0.808945	0.731164
SCP4319	0.0524125	0.0113962	0.00837032	0	0.127992	0	0.0547757	0.0418841	0.0197233	0.0579369	0.0456874	0.0572842	0.064717	0.126592	0.0327975	0.174449	0.014728	0	0	0.109253	0	0.788529	0.650504
SCP4378	0.0651307	0.0354852	0.0500762	0	0.093317	0	0.0364654	0.00507354	0	0.045698	0.126265	0.0553857	0.118832	0.0357988	0.0636114	0.212681	0.0116707	0	0	0.04451	0	0.877392	0.762203
SCP4536	0.0720283	0.0406038	0.0404741	0	0.123083	0	0.045542	0	0	0.0312273	0.0875773	0.0486748	0.0385167	0.0341229	0.0296071	0.129197	0.008748	0.000845607	0	0.269752	0	0.887426	0.720627
SCP4538	0.0552053	0.0253783	0.0201951	0	0.125753	0	0.0462513	0.0180937	0.0047638	0.0471845	0.10247	0.0335925	0.0747455	0.113085	0.0376131	0.171629	0.00677758	0	0	0.117262	0	0.79122	0.66351
SCP4578	0.0843508	0.0455392	0.0308134	0	0.0895007	0	0.0660396	0.0186634	0	0.0321288	0.129632	0.059944	0.0891603	0.0657502	0.0315378	0.174225	0.00602151	0	0	0.0766932	0	0.798623	0.738248
SCP4706	0.062627	0.0288265	0.00993462	0	0.119116	0	0.0450638	0.0241331	0.000278817	0.049746	0.112268	0.0446374	0.0708415	0.0712731	0.0459271	0.255018	0.00302802	0	0	0.0572812	0	0.748854	0.747735
SCP4726	0.0501274	0.0190505	0.0178201	0	0.117876	0	0.0535308	0.0154975	0	0.0257297	0.101976	0.0397194	0.0637791	0.0940872	0.0291936	0.23711	0.0168903	0	0	0.117612	0	0.724647	0.730884
SCP4733	0.063793	0.0241494	0.00182847	0	0.0793887	0	0.0498438	0.0636183	0.0239813	0.0155131	0.1031	0.0389913	0.0729667	0.136992	0.0346184	0.233433	0.0040687	0	0	0.0537137	0	0.693035	0.725468
SCP4748	0.0797453	0.0377682	0.0440434	0	0.0961708	0	0.0685194	0.00467846	0	0.0502733	0.126692	0.0426313	0.11427	0.0546353	0.0583361	0.134204	0.0106265	0	0.00586065	0.0715457	0	0.794935	0.760686
SCP4809	0.0743805	0.0305679	0.0340556	0	0.116863	0	0.0396396	0.0231145	0	0.0473539	0.120605	0.0420133	0.0600743	0.128951	0.0719412	0.12857	0.0168036	0.00541727	0	0.0596505	0	0.8005	0.639876
SCP4913	0.0543476	0.0248566	0.0280905	0	0.0976766	0	0.0555709	0.0427748	0	0.0493824	0.107834	0.0566561	0.0485927	0.120431	0.0175632	0.20198	0.0136681	0	0	0.0805755	0	0.705276	0.724166
STP0016	0.0778214	0.0390906	0.0312816	0	0.120385	0	0.0139275	0.000387667	0.0110692	0.0998745	0.147855	0.0423953	0.0857751	0.0978449	0.0284705	0.119713	0.0208614	0.0282539	0	0.034993	0	0.789769	0.687758
STP0023	0.0668542	0.0502032	0.0339555	0	0.0681689	0	0.0559411	0.0134591	0	0.0571835	0.116775	0.0480964	0.0943776	0.0839351	0.0494293	0.173926	0.0154296	0	0	0.0722656	0	0.789291	0.709997
STP0105	0.0608705	0.00863263	0.033809	0	0.0786762	0	0.0626191	0.0276774	0	0.0325223	0.138375	0.0471346	0.0648569	0.122375	0.036838	0.187174	0.00314886	0	0	0.0952908	0	0.690287	0.734505
STP0148	0.0875011	0.000986578	0	0	0.144194	0	0.0101172	0.00767115	0.0227599	0.0362056	0.0745773	0.0447571	0.0168136	0.161562	0.0345631	0.242621	0.00205609	0.0428556	0	0.0707584	0	0.543962	0.854981
STP0230	0.075579	0.0586216	0.064396	0.00343543	0.0305152	0	0.0264097	0.00280459	0	0.0835228	0.145021	0.0565094	0.13838	0.0185316	0.0802609	0.119736	0.0567409	0	0	0.0395365	0	0.86019	0.782679
STP0275	0.0611914	0.0159048	0.0299623	0	0.094626	0	0.0495538	0.027864	0	0.0355937	0.135436	0.0358576	0.054161	0.128527	0.0614827	0.165245	0.0152062	0.0015995	0	0.0877889	0	0.822293	0.617698
STP0282	0.109542	0.0198391	0.0139098	0.00634943	0.0790785	0	0.0223286	0.0179807	0	0.0945093	0.0602189	0.0597648	0.114398	0.100708	0.0725566	0.153498	0.0132139	0.0193655	0	0.0427393	0	0.85887	0.634378
STP0378	0.0616671	0.030168	0.0130025	0	0.117289	0	0.0706885	0.0314019	0	0.0537539	0.0980573	0.0397422	0.0666995	0.0854584	0.0590835	0.185853	0.00695712	0	0	0.0801776	0	0.697508	0.760681
STP0582	0.0744902	0.0275023	0.0295687	0	0.138944	0	0.0478188	0.00781276	0	0.0686042	0.103916	0.0396639	0.0766963	0.0709685	0.0358645	0.167817	0.00994581	0	0	0.100388	0	0.739213	0.755187
STP0583	0.0281305	0.0205497	0.0270311	0	0.11352	0	0.0731022	0.0477499	0.00394882	0.0376272	0.0452226	0.0443448	0.0602255	0.0534041	0.0191463	0.221734	0.000181894	0	0	0.204081	0	0.705475	0.784912
STP0593	0.0309091	0.0203577	0	0	0.121464	0	0.0332254	0.0619453	0.0166445	0.0241054	0.0556879	0.064101	0.0681469	0.116268	0.0331672	0.287754	0.0020688	0	0	0.0641544	0	0.685278	0.740797
STP0596	0.0868722	0.0118568	0.0424542	0.00936734	0	0	0.10822	0.0350252	0	0.148189	0.0844398	0.0382673	0.0881066	0	0.105109	0.116602	0.0264841	0.0372982	0	0.0617084	0	0.888312	0.780684
STP0636	0.0695445	0.0550904	0.0349461	0	0.072707	0	0.0477487	0.00300212	0	0.0564593	0.170176	0.0533688	0.104031	0.042326	0.0869991	0.160266	0.00531303	0	0	0.0380213	0	0.795874	0.783404
STP0677	0.0693101	0.0363493	0.0496908	0	0.0524	0	0.0463299	0.0494448	0	0.0698422	0.0298111	0.0811968	0.0715095	0.13711	0.0197393	0.178323	0.0012928	0	0	0.107651	0	0.667244	0.747552
STP0692	0.0600276	0.00912114	0.0313103	0	0.153837	0	0.0365269	0.0104949	0	0.0346944	0.132032	0.039078	0.0762723	0.142578	0.0506252	0.152284	0.0061847	0	0	0.0649334	0	0.740894	0.680941
STP0761	0.0844095	0.0128714	0.0191912	0	0.101741	0	0.071753	0.0186103	0	0.0667046	0.124692	0.0392505	0.0868885	0.103487	0.0492464	0.163096	0.00797709	0	0	0.0500811	0	0.703564	0.73946
STP0788	0.057425	0.0273426	0.0184459	0	0.140414	0	0.0588666	0.0364859	0	0.0441529	0.0989604	0.0455067	0.054471	0.105682	0.0410461	0.131195	0	0	0	0.140006	0	0.684415	0.750797
STP0793	0.0657503	0.021452	0.0420934	0	0.108839	0	0.0771616	0.0191683	0	0.0455977	0.10005	0.0310213	0.0778199	0.0835191	0.0642866	0.13739	0.00762455	0	0.00464043	0.113586	0	0.790923	0.708923
STP0795	0.0785675	0.0345271	0.0351966	0	0.0871571	0	0.0401935	0.00857089	0	0.0506161	0.126786	0.0422139	0.0740274	0.122515	0.0565244	0.152791	0.0259353	0	0	0.064378	0	0.809613	0.638305
STP0852	0.0586687	0.00790212	0.0288718	0	0.123387	0	0.0704729	0.0204576	0	0.0527931	0.0506771	0.041427	0.0506143	0.042719	0.0276563	0.134318	0.00450543	0	0	0.28553	0	0.878498	0.702172
STP0867	0.0791324	0.0247402	0.0284103	0	0.129819	0	0.0609119	0.024088	0	0.051434	0.115961	0.0469881	0.0671636	0.0910849	0.0528578	0.158193	0.00935708	0	0	0.059859	0	0.722442	0.74153
STP0888	0.0716029	0.0353999	0.0369408	0	0.11606	0	0.0608197	0.0225044	0	0.059298	0.114665	0.0456436	0.0723371	0.107122	0.0368433	0.136126	0.00794608	0	0	0.0766913	0	0.708634	0.734158
STP0903	0.0646145	0.0320787	0.0436225	0	0.0947864	0	0.0550461	0.00408975	0	0.061269	0.13271	0.0358019	0.0684448	0.110267	0.0345165	0.143134	0.0125945	0	0	0.107025	0	0.780767	0.676304
STP0912	0.0974754	0.0132249	0.0421308	0	0.0942604	0	0.0855429	0.00195664	0	0.0707078	0.044534	0.0660347	0.0841655	0.0831594	0.0665004	0.18968	0.000630386	0	0	0.0599969	0	0.829272	0.68355
STP0932	0.0499743	0.0207605	0.0231474	0	0.0871928	0	0.0726962	0.0292328	0	0.0332893	0.145705	0.0464885	0.0652924	0.139483	0.0303214	0.141455	0.00645711	0	0	0.108504	0	0.684833	0.731799
STP0944	0.0734325	0.0371249	0.0300258	0	0.112457	0	0.0566219	0.00918708	0	0.0511653	0.114314	0.0423736	0.0801608	0.100216	0.0374721	0.151972	0.0124509	0	0	0.0910258	0	0.792264	0.682574
STP1002	0.0634049	0.022862	0.0273315	0	0.099515	0	0.0525858	0.0300315	0	0.0714042	0.131424	0.0313798	0.0629974	0.107251	0.0323337	0.180903	0.0179376	0	0	0.0686387	0	0.740737	0.708788
STP1082	0.0581729	0.0274119	0.0181113	0	0.131642	0	0.0556518	0.0212418	0	0.0355969	0.118184	0.0397413	0.0545276	0.0950461	0.0074283	0.210162	0.00473788	0	0	0.122344	0	0.758427	0.708525
STP1087	0.0461206	0.0212307	0.0202453	0	0.119902	0	0.0607601	0.0289491	0	0.0346227	0.0694343	0.0618902	0.0731933	0.116434	0.0185769	0.201259	0.00182224	0	0	0.125559	0	0.725202	0.711125
STP1206	0.0572101	0.0225829	0	0	0.125663	0	0.0478478	0.0315378	0	0.072204	0.0236962	0.0579666	0.105725	0.149251	0.0378215	0.202852	0.00274708	0	0	0.0628942	0	0.813417	0.602954
