# Supplementary material for: Sex-specific placental transcriptome alterations in late-onset preeclampsia reveal male-biased immune and metabolic dysregulation
Source: Biol Sex Differ. 2025 Dec 24;17:8. doi: 10.1186/s13293-025-00781-w (PMC12809948; doi:10.1186/s13293-025-00781-w)
Supplement: Supplementary file 10 — Supplementary Material 10 [file 13293_2025_781_MOESM10_ESM.xlsx]

## Sheet: Supp Table 8 GO_wgcna_reduced
module	cluster	representative_term	go_id	pvalue	p.adjust	cluster_size	gene_count
dark blue	1	histone modification	GO:0016570	1.85874e-06	0.00547213	2	22
light blue	1	vesicle targeting	GO:0006903	1.01168e-07	0.000336032	14	12
light blue	2	regulation of protein catabolic process	GO:0042176	1.66476e-07	0.000336032	13	28
light blue	3	histone modification	GO:0016570	1.51124e-06	0.00178813	13	31
light blue	4	RNA splicing, via transesterification reactions with bulged adenosine as nucleophile	GO:0000377	3.73012e-06	0.00215121	5	24
light blue	5	glycerolipid biosynthetic process	GO:0045017	8.77851e-05	0.0137398	2	18
light blue	6	regulation of protein complex stability	GO:0061635	0.000170079	0.0221486	3	4
orange	1	extracellular matrix organization	GO:0030198	5.45993e-08	8.3238e-05	7	24
orange	2	cell-substrate adhesion	GO:0031589	2.30005e-07	0.000204539	17	25
orange	3	sensory system development	GO:0048880	2.66952e-07	0.000204539	20	26
orange	4	striated muscle hypertrophy	GO:0014897	5.01568e-05	0.011008	4	10
pink	1	regulation of integrin-mediated signaling pathway	GO:2001044	8.43948e-06	0.0144906	2	4
pink	2	regulation of basement membrane organization	GO:0110011	3.40281e-05	0.0292132	3	3
purple	1	chromosome segregation	GO:0007059	1.44885e-10	1.099e-07	95	15
red	1	regulation of vasoconstriction	GO:0019229	2.3404e-05	0.0246664	4	5
black	1	small molecule catabolic process	GO:0044282	1.80805e-05	0.0354628	1	18
black	2	aminoacyl-tRNA metabolism involved in translational fidelity	GO:0106074	2.99003e-05	0.0354628	2	4
green	1	isoprenoid biosynthetic process	GO:0008299	3.26212e-06	0.00422118	5	4
