# Supplementary material for: Sex-specific placental transcriptome alterations in late-onset preeclampsia reveal male-biased immune and metabolic dysregulation
Source: Biol Sex Differ. 2025 Dec 24;17:8. doi: 10.1186/s13293-025-00781-w (PMC12809948; doi:10.1186/s13293-025-00781-w)
Supplement: Supplementary file 13 — Supplementary Material 13 [file 13293_2025_781_MOESM13_ESM.xlsx]

## Sheet: Supp Table 2 DE_male
ensembl	hgnc_symbol	seqnames	gene_type	logFC	AveExpr	t	P.Value	adj.P.Val	B
ENSG00000149084	HSD17B12	chr11	protein_coding	0.614898	5.00235	5.62894	5.54405e-07	0.00601915	6.02435		27
ENSG00000067646	ZFY	chrY	protein_coding	-0.735698	-0.555411	-5.53047	8.00951e-07	0.00601915	5.67409
ENSG00000279602	AC109326.1	chr17	TEC	2.33903	0.683511	4.98125	6.02619e-06	0.0085752	3.56074
ENSG00000137094	DNAJB5	chr9	protein_coding	1.34743	1.13793	5.06752	4.40791e-06	0.0085752	3.84721
ENSG00000134874	DZIP1	chr13	protein_coding	0.928964	3.31942	5.18641	2.85661e-06	0.0085752	4.49152
ENSG00000143995	MEIS1	chr2	protein_coding	0.784059	4.75915	5.00118	5.6072e-06	0.0085752	3.84057
ENSG00000151623	NR3C2	chr4	protein_coding	-1.30302	4.77958	-5.03164	5.02115e-06	0.0085752	3.96633
ENSG00000249242	TMEM150C	chr4	protein_coding	1.22676	3.44038	4.97001	6.27593e-06	0.0085752	3.76099
ENSG00000137699	TRIM29	chr11	protein_coding	-0.920832	6.67705	-5.09583	3.97644e-06	0.0085752	4.15649
ENSG00000106025	TSPAN12	chr7	protein_coding	0.792385	4.29949	4.99965	5.63815e-06	0.0085752	3.8452
ENSG00000202515	VTRNA1-3	chr5	misc_RNA	2.69128	-0.22474	5.10459	3.85163e-06	0.0085752	3.44699
ENSG00000047457	CP	chr3	protein_coding	3.3653	2.50449	4.91986	7.51995e-06	0.00941874	3.59322
ENSG00000134533	RERG	chr12	protein_coding	0.755559	4.69717	4.83416	1.02279e-05	0.011825	3.27778
ENSG00000163359	COL6A3	chr2	protein_coding	1.46819	7.62203	4.76668	1.30126e-05	0.0122237	3.07853
ENSG00000079150	FKBP7	chr2	protein_coding	0.946113	2.48621	4.77823	1.24881e-05	0.0122237	3.115
ENSG00000169855	ROBO1	chr3	protein_coding	1.00083	4.43589	4.78012	1.24042e-05	0.0122237	3.09874
ENSG00000163596	ICA1L	chr2	protein_coding	0.753192	3.25829	4.66395	1.873e-05	0.0148234	2.75216
ENSG00000112992	NNT	chr5	protein_coding	0.765158	4.87907	4.64928	1.9725e-05	0.0148234	2.65465
ENSG00000143839	REN	chr1	protein_coding	2.56043	0.31345	4.65577	1.92784e-05	0.0148234	2.45252
ENSG00000151229	SLC2A13	chr12	protein_coding	0.584823	4.24818	4.69502	1.67818e-05	0.0148234	2.82811
ENSG00000140470	ADAMTS17	chr15	protein_coding	1.6388	-0.167427	4.58002	2.51645e-05	0.0157593	1.83108
ENSG00000108797	CNTNAP1	chr17	protein_coding	1.40328	0.834555	4.58069	2.5105e-05	0.0157593	2.29493
ENSG00000145908	ZNF300	chr5	protein_coding	1.58523	0.685368	4.59712	2.36989e-05	0.0157593	2.16604
ENSG00000178187	ZNF454	chr5	protein_coding	0.969511	0.627863	4.58003	2.51633e-05	0.0157593	2.16085
ENSG00000151388	ADAMTS12	chr5	protein_coding	1.25573	3.08206	4.54717	2.82309e-05	0.0169724	2.37306
ENSG00000026508	CD44	chr11	protein_coding	0.993229	6.90841	4.42344	4.34075e-05	0.0177949	1.92306
ENSG00000204414	CSHL1	chr17	protein_coding	-1.34608	8.61968	-4.45846	3.84497e-05	0.0177949	2.05893
ENSG00000143479	DYRK3	chr1	protein_coding	1.33919	0.417754	4.49213	3.42061e-05	0.0177949	1.85959
ENSG00000113790	EHHADH	chr3	protein_coding	0.717701	2.89998	4.43956	4.10529e-05	0.0177949	2.03757
ENSG00000170522	ELOVL6	chr4	protein_coding	1.1221	2.18522	4.48153	3.549e-05	0.0177949	2.16561
ENSG00000141738	GRB7	chr17	protein_coding	-0.819491	5.79733	-4.47537	3.62583e-05	0.0177949	2.0813
ENSG00000155974	GRIP1	chr12	protein_coding	-0.809425	6.80886	-4.42511	4.31574e-05	0.0177949	1.91146
ENSG00000111358	GTF2H3	chr12	protein_coding	0.474151	4.04002	4.41379	4.48786e-05	0.0177949	1.92174
ENSG00000163453	IGFBP7	chr4	protein_coding	1.50054	5.83036	4.42419	4.32939e-05	0.0177949	1.91492
ENSG00000100578	KIAA0586	chr14	protein_coding	0.565396	4.03341	4.51351	3.17513e-05	0.0177949	2.24042
ENSG00000225697	SLC26A6	chr3	protein_coding	1.25468	3.4864	4.39821	4.73583e-05	0.0177949	1.8852
ENSG00000164124	TMEM144	chr4	protein_coding	0.833568	2.95329	4.40908	4.5615e-05	0.0177949	1.93951
ENSG00000149292	TTC12	chr11	protein_coding	0.84197	2.35675	4.39825	4.73512e-05	0.0177949	1.90733
ENSG00000162543	UBXN10	chr1	protein_coding	1.01117	1.00666	4.40883	4.56547e-05	0.0177949	1.80702
ENSG00000186153	WWOX	chr16	protein_coding	0.724789	3.06563	4.45355	3.91099e-05	0.0177949	2.08036
ENSG00000140945	CDH13	chr16	protein_coding	1.61219	2.71659	4.35747	5.44884e-05	0.0199746	1.77174
ENSG00000184232	OAF	chr11	protein_coding	1.48571	2.69159	4.33415	5.9027e-05	0.0211232	1.70342
ENSG00000172638	EFEMP2	chr11	protein_coding	0.952358	4.16098	4.31232	6.3609e-05	0.0217282	1.58244
ENSG00000091039	OSBPL8	chr12	protein_coding	0.378041	6.79265	4.31509	6.30096e-05	0.0217282	1.56437
ENSG00000145362	ANK2	chr4	protein_coding	1.44333	2.17294	4.28991	6.86714e-05	0.0229363	1.57284
ENSG00000164488	DACT2	chr6	protein_coding	-0.959752	7.23958	-4.2752	7.22028e-05	0.0235915	1.43351
ENSG00000138336	TET1	chr10	protein_coding	0.95958	3.34052	4.26364	7.51017e-05	0.0240166	1.46986
ENSG00000106333	PCOLCE	chr7	protein_coding	1.46886	3.65704	4.24452	8.0148e-05	0.0250963	1.37537
ENSG00000111450	STX2	chr12	protein_coding	0.713321	3.68454	4.23342	8.32245e-05	0.0255278	1.35827
ENSG00000168032	ENTPD3	chr3	protein_coding	3.17879	-2.57855	4.21167	8.95922e-05	0.0269314	-0.0275477
ENSG00000105464	GRIN2D	chr19	protein_coding	1.87543	0.258526	4.18982	9.64624e-05	0.028428	0.999939
ENSG00000156535	CD109	chr6	protein_coding	0.929536	4.63346	4.16996	0.000103147	0.0298135	1.11638
ENSG00000212978	AC016747.1	chr2	processed_transcript	0.842468	1.94098	4.15025	0.000110223	0.0299959	1.13647
ENSG00000166148	AVPR1A	chr12	protein_coding	3.08686	-1.31614	4.1437	0.000112676	0.0299959	0.520159
ENSG00000116667	C1orf21	chr1	protein_coding	0.717826	5.18725	4.14807	0.000111035	0.0299959	1.03102
ENSG00000116984	MTR	chr1	protein_coding	0.495917	7.01367	4.14502	0.000112176	0.0299959	1.03502
ENSG00000109654	TRIM2	chr4	protein_coding	0.744765	3.66728	4.14086	0.000113757	0.0299959	1.07121
ENSG00000137601	NEK1	chr4	protein_coding	0.49256	4.26411	4.12327	0.000120673	0.031271	0.991077
ENSG00000162174	ASRGL1	chr11	protein_coding	1.27007	1.16896	4.08632	0.000136555	0.0315758	0.904696
ENSG00000183762	KREMEN1	chr22	protein_coding	1.01405	3.98897	4.09641	0.000132033	0.0315758	0.912374
ENSG00000183801	OLFML1	chr11	protein_coding	1.17114	1.76039	4.0898	0.000134981	0.0315758	0.958491
ENSG00000132570	PCBD2	chr5	protein_coding	0.591091	2.69192	4.10879	0.000126673	0.0315758	1.01993
ENSG00000178229	ZNF543	chr19	protein_coding	-0.375283	4.11821	-4.11193	0.000125351	0.0315758	0.983448
ENSG00000196152	ZNF79	chr9	protein_coding	-0.581857	3.97183	-4.09714	0.000131709	0.0315758	0.95292
ENSG00000231205	ZNF826P	chr19	transcribed_unprocessed_pseudogene	0.873853	1.87497	4.09174	0.000134107	0.0315758	0.964598
ENSG00000099219	ERMP1	chr9	protein_coding	0.649371	5.63218	4.07705	0.000140846	0.0320742	0.803913
ENSG00000151025	GPR158	chr10	protein_coding	-0.942977	3.22521	-4.06973	0.000144327	0.0320742	0.906209
ENSG00000178053	MLF1	chr3	protein_coding	1.06427	0.630171	4.0681	0.000145113	0.0320742	0.714978
ENSG00000234741	GAS5	chr1	processed_transcript	0.639812	4.74401	4.05746	0.000150349	0.0322821	0.76265
ENSG00000068885	IFT80	chr3	protein_coding	0.719292	2.31303	4.06158	0.000148303	0.0322821	0.882186
ENSG00000126001	CEP250	chr20	protein_coding	0.634385	4.08235	4.04252	0.000158011	0.0325329	0.74554
ENSG00000170917	NUDT6	chr4	protein_coding	0.967405	0.507827	4.04479	0.000156823	0.0325329	0.620736
ENSG00000137193	PIM1	chr6	protein_coding	-0.731247	6.83439	-4.0443	0.000157078	0.0325329	0.703054
ENSG00000143401	ANP32E	chr1	protein_coding	0.423377	4.71846	4.02794	0.000165844	0.0328045	0.674788
ENSG00000099337	KCNK6	chr19	protein_coding	1.09508	3.54312	4.03389	0.000162603	0.0328045	0.741961
ENSG00000099256	PRTFDC1	chr10	protein_coding	1.22907	0.278173	4.02394	0.00016806	0.0328045	0.567807
ENSG00000174938	SEZ6L2	chr16	protein_coding	1.33492	0.973375	4.02409	0.000167977	0.0328045	0.680144
ENSG00000172530	BANP	chr16	protein_coding	-0.547723	5.76401	-4.0115	0.000175131	0.0333457	0.605303
ENSG00000038427	VCAN	chr5	protein_coding	1.25535	8.30274	4.01126	0.00017527	0.0333457	0.690917
ENSG00000099715	PCDH11Y	chrY	protein_coding	-0.798587	-0.511439	-3.99935	0.000182315	0.0338295	0.565245
ENSG00000101049	SGK2	chr20	protein_coding	1.27235	1.28384	4.00196	0.000180749	0.0338295	0.679113
ENSG00000164742	ADCY1	chr7	protein_coding	2.20729	0.091514	3.98947	0.000188362	0.0341094	0.531009
ENSG00000163629	PTPN13	chr4	protein_coding	1.55143	3.8999	3.99246	0.000186515	0.0341094	0.59545
ENSG00000103494	RPGRIP1L	chr16	protein_coding	0.723077	2.18216	3.98523	0.00019102	0.034179	0.656844
ENSG00000153283	CD96	chr3	protein_coding	1.54498	0.683392	3.96974	0.000201026	0.0354588	0.537174
ENSG00000172977	KAT5	chr11	protein_coding	-0.700596	6.40126	-3.96694	0.000202891	0.0354588	0.462444
ENSG00000143869	GDF7	chr2	protein_coding	1.86867	2.16227	3.95893	0.000208316	0.0355794	0.568662
ENSG00000122970	IFT81	chr12	protein_coding	0.642418	2.26094	3.9605	0.000207241	0.0355794	0.584512
ENSG00000182168	UNC5C	chr4	protein_coding	1.16105	2.51482	3.95218	0.000212989	0.0359688	0.550502
ENSG00000125618	PAX8	chr2	protein_coding	1.31435	0.888116	3.93921	0.000222262	0.0370884	0.464032
ENSG00000109929	SC5D	chr11	protein_coding	0.609108	3.8862	3.93275	0.000227022	0.0370884	0.420996
ENSG00000255690	TRIL	chr7	protein_coding	1.27382	1.3002	3.93305	0.000226799	0.0370884	0.486405
ENSG00000144730	IL17RD	chr3	protein_coding	1.25674	0.533871	3.92299	0.000234397	0.0375477	0.352551
ENSG00000105248	YJU2	chr19	protein_coding	-0.609951	4.58326	-3.92243	0.00023483	0.0375477	0.390202
ENSG00000058063	ATP11B	chr3	protein_coding	0.5332	5.75049	3.8904	0.000260751	0.0384504	0.229822
ENSG00000164465	DCBLD1	chr6	protein_coding	0.587267	4.09852	3.89799	0.000254369	0.0384504	0.30861
ENSG00000106692	FKTN	chr9	protein_coding	0.525701	4.164	3.90474	0.00024882	0.0384504	0.324201
ENSG00000089472	HEPH	chrX	protein_coding	3.56934	-2.32337	3.90586	0.000247917	0.0384504	-0.492938
ENSG00000087303	NID2	chr14	protein_coding	1.19863	5.97334	3.89359	0.000258057	0.0384504	0.247695
ENSG00000099139	PCSK5	chr9	protein_coding	0.889017	4.41531	3.88719	0.000263499	0.0384504	0.24956
ENSG00000116793	PHTF1	chr1	protein_coding	0.544328	4.03292	3.89638	0.000255713	0.0384504	0.31197
ENSG00000130508	PXDN	chr2	protein_coding	1.0966	5.61733	3.90261	0.000250565	0.0384504	0.270269
ENSG00000110002	VWA5A	chr11	protein_coding	-0.987099	6.59984	-3.88832	0.00026253	0.0384504	0.223842
ENSG00000143545	RAB13	chr1	protein_coding	0.873326	1.15424	3.88126	0.000268644	0.0388242	0.316729
ENSG00000146243	IRAK1BP1	chr6	protein_coding	0.635449	2.04195	3.87086	0.000277897	0.0395661	0.324531
ENSG00000021645	NRXN3	chr14	protein_coding	1.19062	2.09536	3.8696	0.000279042	0.0395661	0.312686
ENSG00000259932	AC051619.7	chr15	sense_intronic	1.9291	-0.842136	3.86536	0.000282911	0.0397009	-0.108121
ENSG00000196177	ACADSB	chr10	protein_coding	0.58861	3.67096	3.85898	0.000288846	0.0397009	0.218389
ENSG00000102967	DHODH	chr16	protein_coding	0.779253	1.40106	3.85716	0.000290559	0.0397009	0.264823
ENSG00000114503	NCBP2	chr3	protein_coding	0.4068	5.21218	3.86219	0.000285846	0.0397009	0.152872
ENSG00000145703	IQGAP2	chr5	protein_coding	-0.702795	8.704	-3.85309	0.000294423	0.0398665	0.184095
ENSG00000198108	CHSY3	chr5	protein_coding	1.09594	1.80101	3.84674	0.000300552	0.0399761	0.256107
ENSG00000115523	GNLY	chr2	protein_coding	2.98499	-0.0131809	3.84826	0.000299075	0.0399761	0.126233
ENSG00000179085	DPM3	chr1	protein_coding	0.699008	1.55362	3.83198	0.000315282	0.041206	0.200511
ENSG00000115896	PLCL1	chr2	protein_coding	1.02733	3.95655	3.83455	0.000312668	0.041206	0.121378
ENSG00000136213	CHST12	chr7	protein_coding	0.69355	3.70996	3.82035	0.000327382	0.0416996	0.100034
ENSG00000167600	CYP2S1	chr19	protein_coding	1.43642	0.590814	3.82236	0.000325257	0.0416996	0.0843661
ENSG00000152944	MED21	chr12	protein_coding	0.43789	4.27433	3.82247	0.000325143	0.0416996	0.0765679
ENSG00000147650	LRP12	chr8	protein_coding	0.883884	2.58855	3.81404	0.000334128	0.0422012	0.142539
ENSG00000153046	CDYL	chr6	protein_coding	-0.628409	7.55459	-3.80171	0.000347687	0.0430726	-0.0178921
ENSG00000166479	TMX3	chr18	protein_coding	0.455385	5.59896	3.79999	0.000349625	0.0430726	-0.0418835
ENSG00000175322	ZNF519	chr18	protein_coding	0.924535	1.04525	3.8002	0.000349389	0.0430726	0.0832754
ENSG00000164114	MAP9	chr4	protein_coding	0.606387	3.54179	3.79557	0.000354644	0.0433358	0.0388442
ENSG00000157045	NTAN1	chr16	protein_coding	0.688701	3.44514	3.78402	0.000368091	0.0446162	0.0099142
ENSG00000138640	FAM13A	chr4	protein_coding	-0.680232	8.94196	-3.77834	0.000374871	0.0450745	-0.0253197
ENSG00000144278	GALNT13	chr2	protein_coding	3.08334	-2.3079	3.76208	0.000394975	0.0456652	-0.853133
ENSG00000130382	MLLT1	chr19	protein_coding	-0.709717	8.37895	-3.76627	0.000389701	0.0456652	-0.0864023
ENSG00000132541	RIDA	chr8	protein_coding	0.702311	1.87183	3.7647	0.000391664	0.0456652	0.0232661
ENSG00000188735	TMEM120B	chr12	protein_coding	0.865506	2.82854	3.76374	0.000392874	0.0456652	-0.00973107
ENSG00000163374	YY1AP1	chr1	protein_coding	-0.431619	6.02251	-3.76618	0.000389815	0.0456652	-0.143373
ENSG00000183098	GPC6	chr13	protein_coding	1.56339	1.22095	3.75792	0.000400283	0.04585	-0.00779255
ENSG00000171517	LPAR3	chr1	protein_coding	1.704	0.867237	3.75606	0.000402675	0.04585	-0.0344978
ENSG00000083307	GRHL2	chr8	protein_coding	-0.68365	7.39928	-3.74698	0.000414559	0.0468284	-0.187341
ENSG00000128513	POT1	chr7	protein_coding	0.502358	3.90486	3.74478	0.000417498	0.0468284	-0.134931
ENSG00000106541	AGR2	chr7	protein_coding	2.55347	-0.592687	3.73001	0.000437693	0.0470321	-0.314191
ENSG00000156983	BRPF1	chr3	protein_coding	-0.388715	4.89533	-3.72792	0.000440617	0.0470321	-0.218832
ENSG00000113758	DBN1	chr5	protein_coding	1.06055	2.82973	3.7275	0.000441219	0.0470321	-0.127247
ENSG00000143252	SDHC	chr1	protein_coding	0.295278	5.10829	3.73434	0.000431677	0.0470321	-0.225628
ENSG00000130052	STARD8	chrX	protein_coding	-0.908525	6.10779	-3.73807	0.000426551	0.0470321	-0.223495
ENSG00000205084	TMEM231	chr16	protein_coding	0.774177	1.4558	3.73312	0.000433361	0.0470321	-0.0759703
ENSG00000125247	TMTC4	chr13	protein_coding	0.596044	3.3046	3.73982	0.000424178	0.0470321	-0.105119
ENSG00000162086	ZNF75A	chr16	protein_coding	-0.509541	4.69635	-3.72002	0.000451883	0.0478296	-0.222708
ENSG00000196839	ADA	chr20	protein_coding	1.07745	0.985815	3.7149	0.000459314	0.0482761	-0.138594
ENSG00000261468	AC096921.2	chr3	sense_overlapping	1.17784	0.0398103	3.71085	0.000465288	0.0485645	-0.338042
ENSG00000163283	ALPP	chr2	protein_coding	-2.03047	10.563	-3.69879	0.000483495	0.0488014	-0.230115
ENSG00000123838	C4BPA	chr1	protein_coding	2.47473	-0.835678	3.69726	0.000485863	0.0488014	-0.610051
ENSG00000213949	ITGA1	chr5	protein_coding	1.01037	7.51362	3.7056	0.00047314	0.0488014	-0.264179
ENSG00000142207	URB1	chr21	protein_coding	0.61635	4.78169	3.6965	0.000487039	0.0488014	-0.332582
ENSG00000175048	ZDHHC14	chr6	protein_coding	0.699872	3.56856	3.69868	0.000483665	0.0488014	-0.246549
ENSG00000198131	ZNF544	chr19	protein_coding	-0.352056	5.27761	-3.70355	0.00047623	0.0488014	-0.309197
ENSG00000164463	CREBRF	chr5	protein_coding	-0.687594	7.7034	-3.68411	0.000506601	0.0500935	-0.361951
ENSG00000111785	RIC8B	chr12	protein_coding	0.555395	3.5092	3.68434	0.000506222	0.0500935	-0.281562
ENSG00000148429	USP6NL	chr10	protein_coding	-0.727988	6.26747	-3.68116	0.000511355	0.0502331	-0.394573
ENSG00000164039	BDH2	chr4	protein_coding	0.714142	2.31073	3.67523	0.00052107	0.0508551	-0.237051
ENSG00000038210	PI4K2B	chr4	protein_coding	0.658267	3.5465	3.66783	0.000533436	0.0513743	-0.331199
ENSG00000093217	XYLB	chr3	protein_coding	0.912246	0.793417	3.66228	0.000542899	0.0513743	-0.3454
ENSG00000139974	SLC38A6	chr14	protein_coding	0.628231	2.57225	3.66194	0.000543481	0.0513743	-0.286952
ENSG00000185480	PARPBP	chr12	protein_coding	0.826214	2.41937	3.6668	0.000535177	0.0513743	-0.265429
ENSG00000134202	GSTM3	chr1	protein_coding	1.29976	3.51149	3.66506	0.000538147	0.0513743	-0.35178
ENSG00000169679	BUB1	chr2	protein_coding	0.830689	3.05025	3.6549	0.000555727	0.0515799	-0.332526
ENSG00000132205	EMILIN2	chr18	protein_coding	1.32177	5.31311	3.65336	0.000558429	0.0515799	-0.469782
ENSG00000173757	STAT5B	chr17	protein_coding	-0.686218	8.71585	-3.65282	0.000559382	0.0515799	-0.404812
ENSG00000161526	SAP30BP	chr17	protein_coding	-0.344756	5.57041	-3.65615	0.000553529	0.0515799	-0.459993
ENSG00000083896	YTHDC1	chr4	protein_coding	-0.436241	5.91163	-3.64511	0.000573179	0.0518824	-0.498866
ENSG00000114302	PRKAR2A	chr3	protein_coding	0.458862	5.61891	3.6433	0.000576472	0.0518824	-0.504434
ENSG00000103510	KAT8	chr16	protein_coding	-0.584077	5.84314	-3.64391	0.000575358	0.0518824	-0.498152
ENSG00000111275	ALDH2	chr12	protein_coding	1.03079	2.5931	3.64673	0.000570257	0.0518824	-0.34273
ENSG00000120756	PLS1	chr3	protein_coding	1.01185	1.57211	3.63403	0.000593581	0.0531043	-0.339575
ENSG00000104415	WISP1	chr8	protein_coding	1.75945	1.40257	3.63076	0.000599728	0.0533367	-0.347903
ENSG00000179241	LDLRAD3	chr11	protein_coding	0.942834	1.4641	3.6264	0.000608028	0.0537568	-0.360745
ENSG00000149658	YTHDF1	chr20	protein_coding	-0.313403	5.89164	-3.61918	0.000621997	0.0540382	-0.574944
ENSG00000198521	ZNF43	chr19	protein_coding	0.616191	3.09271	3.62069	0.000619053	0.0540382	-0.432611
ENSG00000149177	PTPRJ	chr11	protein_coding	-0.583911	7.51286	-3.62033	0.000619744	0.0540382	-0.552456
ENSG00000147010	SH3KBP1	chrX	protein_coding	-0.508843	6.83743	-3.60462	0.000651124	0.0548184	-0.615121
ENSG00000232316	LINC02518	chr6	lincRNA	-1.91972	2.87632	-3.60377	0.00065286	0.0548184	-0.421933
ENSG00000197894	ADH5	chr4	protein_coding	0.567997	6.0849	3.60688	0.000646515	0.0548184	-0.610323
ENSG00000184178	SCFD2	chr4	protein_coding	0.561587	3.53672	3.60812	0.000644008	0.0548184	-0.501075
ENSG00000121210	TMEM131L	chr4	protein_coding	0.818811	3.16279	3.60591	0.000648487	0.0548184	-0.48869
ENSG00000108950	FAM20A	chr17	protein_coding	0.923722	3.54023	3.60852	0.000643187	0.0548184	-0.514585
ENSG00000153956	CACNA2D1	chr7	protein_coding	0.860749	2.94773	3.59226	0.000676871	0.0552901	-0.518809
ENSG00000124789	NUP153	chr6	protein_coding	-0.492295	7.70804	-3.59307	0.000675145	0.0552901	-0.6219
ENSG00000157540	DYRK1A	chr21	protein_coding	-0.510371	8.03462	-3.59706	0.000666762	0.0552901	-0.595748
ENSG00000111052	LIN7A	chr12	protein_coding	-1.40865	4.21881	-3.59351	0.000674224	0.0552901	-0.532907
ENSG00000109944	JHY	chr11	protein_coding	-1.21822	4.01424	-3.59906	0.000662579	0.0552901	-0.493042
ENSG00000285278	TFAP2A-AS2	chr6	antisense	-1.28685	1.23741	-3.58122	0.000700671	0.0557562	-0.653958
ENSG00000186854	TRABD2A	chr2	protein_coding	0.890747	1.57538	3.58171	0.000699588	0.0557562	-0.483361
ENSG00000138036	DYNC2LI1	chr2	protein_coding	0.659167	2.77306	3.58101	0.000701125	0.0557562	-0.533534
ENSG00000090238	YPEL3	chr16	protein_coding	-0.437287	5.59608	-3.58164	0.000699746	0.0557562	-0.672825
ENSG00000165912	PACSIN3	chr11	protein_coding	-0.823337	5.57073	-3.58475	0.000692979	0.0557562	-0.651207
ENSG00000231890	DARS-AS1	chr2	antisense	1.08648	-0.113477	3.5773	0.000709308	0.05611	-0.713743
ENSG00000276180	HIST1H4I	chr6	protein_coding	0.99821	1.63874	3.57387	0.000716971	0.0561254	-0.502447
ENSG00000154122	ANKH	chr5	protein_coding	0.702574	4.92363	3.57443	0.000715714	0.0561254	-0.691029
ENSG00000106823	ECM2	chr9	protein_coding	1.39981	0.671648	3.57191	0.00072136	0.0561764	-0.550459
ENSG00000284977	AL160272.1	chr9	lincRNA	1.52562	-0.0273583	3.56418	0.000738983	0.0567477	-0.64269
ENSG00000123352	SPATS2	chr12	protein_coding	0.716912	2.99737	3.56373	0.000740023	0.0567477	-0.584416
ENSG00000179862	CITED4	chr1	protein_coding	-1.84418	3.74219	-3.56547	0.000736032	0.0567477	-0.547149
ENSG00000100150	DEPDC5	chr22	protein_coding	-0.499586	3.98757	-3.55589	0.000758364	0.0576446	-0.643407
ENSG00000102974	CTCF	chr16	protein_coding	-0.459743	6.66275	-3.55545	0.00075939	0.0576446	-0.759321
ENSG00000170275	CRTAP	chr3	protein_coding	0.617301	6.28109	3.55214	0.00076726	0.0579493	-0.765517
ENSG00000205208	C4orf46	chr4	protein_coding	0.478229	2.73432	3.54867	0.000775598	0.058012	-0.605818
ENSG00000151500	THYN1	chr11	protein_coding	0.594576	3.26264	3.54859	0.000775809	0.058012	-0.657534
ENSG00000182093	WRB	chr21	protein_coding	0.530731	2.67329	3.54371	0.000787665	0.0586069	-0.623767
ENSG00000158169	FANCC	chr9	protein_coding	0.536812	2.75154	3.52268	0.000840864	0.0601354	-0.674733
ENSG00000135250	SRPK2	chr7	protein_coding	0.277079	5.50433	3.52643	0.000831121	0.0601354	-0.839809
ENSG00000173085	COQ2	chr4	protein_coding	0.485897	3.15302	3.52362	0.000838417	0.0601354	-0.707258
ENSG00000073792	IGF2BP2	chr3	protein_coding	-0.655599	6.64751	-3.52353	0.000838632	0.0601354	-0.851937
ENSG00000172264	MACROD2	chr20	protein_coding	0.995258	0.718728	3.52031	0.000847047	0.0601354	-0.707119
ENSG00000265185	SNORD3B-1	chr17	snoRNA	2.26134	-0.294356	3.51987	0.000848217	0.0601354	-0.75064
ENSG00000006194	ZNF263	chr16	protein_coding	-0.414895	5.10764	-3.52691	0.000829883	0.0601354	-0.812762
ENSG00000198964	SGMS1	chr10	protein_coding	-0.590166	6.76307	-3.52178	0.000843199	0.0601354	-0.854012
ENSG00000162419	GMEB1	chr1	protein_coding	-0.449778	5.22634	-3.53244	0.000815753	0.0601354	-0.799286
ENSG00000116191	RALGPS2	chr1	protein_coding	0.53221	4.47675	3.52144	0.000844081	0.0601354	-0.818219
ENSG00000102312	PORCN	chrX	protein_coding	1.65077	1.29958	3.50996	0.000874648	0.0602015	-0.673789
ENSG00000198963	RORB	chr9	protein_coding	5.09082	-1.50105	3.49609	0.000912985	0.0602015	-0.971579
ENSG00000119403	PHF19	chr9	protein_coding	0.685318	3.30213	3.50715	0.000882308	0.0602015	-0.768218
ENSG00000234456	MAGI2-AS3	chr7	processed_transcript	0.754458	3.20485	3.5138	0.000864317	0.0602015	-0.756104
ENSG00000164048	ZNF589	chr3	protein_coding	0.621219	2.01822	3.51741	0.00085471	0.0602015	-0.65714
ENSG00000125534	PPDPF	chr20	protein_coding	1.01602	3.4204	3.50078	0.000899868	0.0602015	-0.820192
ENSG00000163082	SGPP2	chr2	protein_coding	2.06746	-0.205872	3.50415	0.000890524	0.0602015	-0.793147
ENSG00000065802	ASB1	chr2	protein_coding	0.579678	3.52038	3.5066	0.0008838	0.0602015	-0.790499
ENSG00000227790	SPECC1P1	chr17	transcribed_unprocessed_pseudogene	3.6002	-1.16513	3.496	0.000913236	0.0602015	-1.06414
ENSG00000135698	MPHOSPH6	chr16	protein_coding	0.552531	3.10888	3.51283	0.000866927	0.0602015	-0.739905
ENSG00000126603	GLIS2	chr16	protein_coding	-0.900274	2.7079	-3.4982	0.000907069	0.0602015	-0.709585
ENSG00000260035	AC051619.8	chr15	sense_intronic	2.26095	-1.18612	3.49999	0.00090206	0.0602015	-1.06862
ENSG00000065150	IPO5	chr13	protein_coding	0.31801	6.7139	3.50578	0.00088604	0.0602015	-0.890369
ENSG00000110492	MDK	chr11	protein_coding	0.950713	3.61081	3.49898	0.000904876	0.0602015	-0.839401
ENSG00000148700	ADD3	chr10	protein_coding	0.545905	6.32839	3.5075	0.000881335	0.0602015	-0.892922
ENSG00000135776	ABCB10	chr1	protein_coding	0.310529	4.61084	3.51244	0.000867978	0.0602015	-0.847802
ENSG00000197077	KIAA1671	chr22	protein_coding	0.95041	4.07919	3.49128	0.000926665	0.06082	-0.887044
ENSG00000153048	CARHSP1	chr16	protein_coding	-0.717437	6.93834	-3.48221	0.000952954	0.0622734	-0.965796
ENSG00000144036	EXOC6B	chr2	protein_coding	-0.675106	8.6879	-3.48001	0.000959437	0.0624257	-0.899788
ENSG00000163170	BOLA3	chr2	protein_coding	0.792832	1.28695	3.47541	0.000973118	0.0627724	-0.774356
ENSG00000162378	ZYG11B	chr1	protein_coding	0.280718	6.21678	3.47599	0.000971393	0.0627724	-0.986828
ENSG00000242193	CRYZL2P	chr1	transcribed_unitary_pseudogene	0.952881	1.95157	3.47327	0.000979556	0.0629176	-0.780102
ENSG00000005001	PRSS22	chr16	protein_coding	1.4887	0.721539	3.47062	0.000987593	0.0629609	-0.812607
ENSG00000152556	PFKM	chr12	protein_coding	0.52822	4.11508	3.47028	0.000988607	0.0629609	-0.938452
ENSG00000168785	TSPAN5	chr4	protein_coding	0.847324	3.1072	3.46867	0.000993528	0.0630073	-0.864307
ENSG00000107130	NCS1	chr9	protein_coding	1.45316	1.06272	3.45598	0.00103303	0.0637935	-0.819912
ENSG00000106853	PTGR1	chr9	protein_coding	0.789182	2.88413	3.46131	0.00101627	0.0637935	-0.865594
ENSG00000087087	SRRT	chr7	protein_coding	-0.403327	5.89107	-3.45475	0.00103695	0.0637935	-1.04441
ENSG00000118507	AKAP7	chr6	protein_coding	-0.653756	3.81828	-3.45383	0.00103988	0.0637935	-0.917693
ENSG00000171914	TLN2	chr15	protein_coding	0.951572	3.27626	3.45921	0.00102285	0.0637935	-0.913377
ENSG00000197176	LINC02291	chr14	lincRNA	-1.78068	4.76061	-3.45828	0.00102576	0.0637935	-0.931405
ENSG00000149294	NCAM1	chr11	protein_coding	2.12015	-0.847812	3.4572	0.00102919	0.0637935	-0.98971
ENSG00000081026	MAGI3	chr1	protein_coding	0.422395	5.06951	3.45446	0.00103786	0.0637935	-1.03325
ENSG00000163818	LZTFL1	chr3	protein_coding	0.541748	3.38641	3.44691	0.0010622	0.0639186	-0.93953
ENSG00000144935	TRPC1	chr3	protein_coding	0.682363	2.48319	3.44661	0.00106318	0.0639186	-0.879635
ENSG00000130522	JUND	chr19	protein_coding	-0.654193	7.38089	-3.44781	0.00105928	0.0639186	-1.05213
ENSG00000154229	PRKCA	chr17	protein_coding	0.696142	4.51628	3.45057	0.00105034	0.0639186	-1.02804
ENSG00000136504	KAT7	chr17	protein_coding	-0.362031	6.82086	-3.44877	0.00105614	0.0639186	-1.0597
ENSG00000188153	COL4A5	chrX	protein_coding	1.11204	4.16459	3.43822	0.00109086	0.0640454	-1.04795
ENSG00000197724	PHF2	chr9	protein_coding	-0.451556	6.65779	-3.44384	0.00107223	0.0640454	-1.07605
ENSG00000107242	PIP5K1B	chr9	protein_coding	-0.836315	5.22113	-3.43893	0.00108848	0.0640454	-1.04557
ENSG00000170412	GPRC5C	chr17	protein_coding	0.984907	2.08089	3.44119	0.00108098	0.0640454	-0.878653
ENSG00000079387	SENP1	chr12	protein_coding	-0.402794	5.50447	-3.44013	0.00108448	0.0640454	-1.07517
ENSG00000110274	CEP164	chr11	protein_coding	0.62418	3.04825	3.44322	0.00107427	0.0640454	-0.925884
ENSG00000153094	BCL2L11	chr2	protein_coding	-0.894506	5.30946	-3.43694	0.00109512	0.0640456	-1.0632
ENSG00000187957	DNER	chr2	protein_coding	1.67828	-0.399519	3.43338	0.00110713	0.0644969	-1.01505
ENSG00000062194	GPBP1	chr5	protein_coding	-0.379117	7.5335	-3.43191	0.00111213	0.0645377	-1.08418
ENSG00000105948	TTC26	chr7	protein_coding	0.560988	1.74091	3.42898	0.00112213	0.0646039	-0.887859
ENSG00000138002	IFT172	chr2	protein_coding	0.520033	2.66802	3.42579	0.00113312	0.0646039	-0.946632
ENSG00000135917	SLC19A3	chr2	protein_coding	-0.688168	7.53437	-3.42532	0.00113476	0.0646039	-1.10703
ENSG00000177666	PNPLA2	chr11	protein_coding	-0.534871	5.27034	-3.42744	0.00112744	0.0646039	-1.09514
ENSG00000137673	MMP7	chr11	protein_coding	2.91164	-1.30543	3.42977	0.00111943	0.0646039	-1.27357
ENSG00000115828	QPCT	chr2	protein_coding	1.41736	2.76649	3.42033	0.00115217	0.0653475	-0.979077
ENSG00000181220	ZNF746	chr7	protein_coding	-0.512713	5.81758	-3.41904	0.00115671	0.0653587	-1.14143
ENSG00000136378	ADAMTS7	chr15	protein_coding	1.31691	1.18696	3.41283	0.00117885	0.0661126	-0.930288
ENSG00000197273	GUCA2A	chr1	protein_coding	-2.29762	2.56596	-3.41385	0.00117518	0.0661126	-0.930725
ENSG00000156103	MMP16	chr8	protein_coding	0.90337	2.32034	3.40916	0.00119213	0.0662264	-0.977331
ENSG00000162065	TBC1D24	chr16	protein_coding	0.596612	2.65234	3.4094	0.00119123	0.0662264	-0.988107
ENSG00000110844	PRPF40B	chr12	protein_coding	-0.480597	4.93094	-3.40861	0.0011941	0.0662264	-1.13379
ENSG00000168907	PLA2G4F	chr15	protein_coding	1.45042	-0.112179	3.40494	0.00120754	0.0667257	-1.1021
ENSG00000156011	PSD3	chr8	protein_coding	0.672005	5.65001	3.39643	0.00123925	0.067212	-1.20903
ENSG00000128602	SMO	chr7	protein_coding	0.846439	1.67817	3.3959	0.00124124	0.067212	-0.978284
ENSG00000122778	KIAA1549	chr7	protein_coding	-0.910359	5.93808	-3.39782	0.00123402	0.067212	-1.19832
ENSG00000172469	MANEA	chr6	protein_coding	0.52426	3.58067	3.38261	0.00129237	0.067212	-1.1392
ENSG00000118518	RNF146	chr6	protein_coding	-0.25687	5.72802	-3.38487	0.00128352	0.067212	-1.23923
ENSG00000138778	CENPE	chr4	protein_coding	0.747518	3.59432	3.39377	0.00124931	0.067212	-1.10572
ENSG00000130703	OSBPL2	chr20	protein_coding	-0.380304	6.20435	-3.39488	0.00124509	0.067212	-1.21582
ENSG00000196208	GREB1	chr2	protein_coding	3.10015	0.38734	3.38605	0.00127894	0.067212	-1.01062
ENSG00000153093	ACOXL	chr2	protein_coding	-1.67343	4.09959	-3.39141	0.00125827	0.067212	-1.03726
ENSG00000115425	PECR	chr2	protein_coding	1.00577	0.116134	3.39732	0.00123588	0.067212	-1.07279
ENSG00000073737	DHRS9	chr2	protein_coding	1.27528	1.82006	3.38271	0.00129198	0.067212	-1.01043
ENSG00000040933	INPP4A	chr2	protein_coding	0.421428	4.91022	3.38699	0.00127531	0.067212	-1.21627
ENSG00000011566	MAP4K3	chr2	protein_coding	-0.497713	7.33027	-3.38749	0.00127338	0.067212	-1.21857
ENSG00000105472	CLEC11A	chr19	protein_coding	0.944908	1.28246	3.39184	0.00125666	0.067212	-0.983728
ENSG00000247809	NR2F2-AS1	chr15	antisense	0.841015	1.0913	3.38637	0.0012777	0.067212	-1.00302
ENSG00000160678	S100A1	chr1	protein_coding	2.23129	-1.09872	3.38293	0.00129112	0.067212	-1.30735
ENSG00000143819	EPHX1	chr1	protein_coding	0.650485	3.90426	3.38337	0.0012894	0.067212	-1.16881
ENSG00000188130	MAPK12	chr22	protein_coding	0.846403	1.31954	3.3767	0.00131575	0.068046	-1.02276
ENSG00000227051	C14orf132	chr14	protein_coding	1.30627	1.30588	3.37627	0.00131746	0.068046	-1.02393
ENSG00000171557	FGG	chr4	protein_coding	3.83677	-2.31365	3.37341	0.00132894	0.0684042	-1.58706
ENSG00000110811	P3H3	chr12	protein_coding	0.974519	1.70791	3.37151	0.00133661	0.0685641	-1.04016
ENSG00000164949	GEM	chr8	protein_coding	1.04602	1.80755	3.36559	0.00136077	0.0686321	-1.07311
ENSG00000122512	PMS2	chr7	protein_coding	-0.822836	4.96834	-3.36942	0.0013451	0.0686321	-1.2325
ENSG00000153339	TRAPPC8	chr18	protein_coding	-0.339125	6.80496	-3.36874	0.00134788	0.0686321	-1.28353
ENSG00000143294	PRCC	chr1	protein_coding	-0.319174	5.33475	-3.36727	0.00135387	0.0686321	-1.27216
ENSG00000118197	DDX59	chr1	protein_coding	-0.544731	6.08911	-3.36593	0.0013594	0.0686321	-1.29344
ENSG00000204231	RXRB	chr6	protein_coding	-0.454321	4.00184	-3.36384	0.001368	0.0687658	-1.18655
ENSG00000095787	WAC	chr10	protein_coding	-0.424243	8.00941	-3.36108	0.00137947	0.0691115	-1.25956
ENSG00000198814	GK	chrX	protein_coding	0.784588	2.43428	3.35724	0.0013956	0.0692275	-1.11238
ENSG00000185420	SMYD3	chr1	protein_coding	0.695422	2.4622	3.35838	0.00139079	0.0692275	-1.10886
ENSG00000143622	RIT1	chr1	protein_coding	0.325967	5.22355	3.35749	0.00139455	0.0692275	-1.3064
ENSG00000150995	ITPR1	chr3	protein_coding	0.641615	5.55926	3.35342	0.00141178	0.0697995	-1.32834
ENSG00000180104	EXOC3	chr5	protein_coding	-0.311703	5.73701	-3.34734	0.00143792	0.0707551	-1.34238
ENSG00000185483	ROR1	chr1	protein_coding	0.800515	2.68098	3.34675	0.00144052	0.0707551	-1.16602
ENSG00000123600	METTL8	chr2	protein_coding	0.409037	3.60589	3.34465	0.00144965	0.0709714	-1.23566
ENSG00000187555	USP7	chr16	protein_coding	-0.342434	7.38313	-3.34266	0.0014584	0.071168	-1.33729
ENSG00000141431	ASXL3	chr18	protein_coding	-2.08042	3.38309	-3.34136	0.0014641	0.0712148	-1.15564
ENSG00000104325	DECR1	chr8	protein_coding	0.589011	3.84144	3.336	0.00148796	0.072142	-1.30246
ENSG00000152454	ZNF256	chr19	protein_coding	-0.377702	3.6415	-3.33157	0.00150794	0.0724086	-1.2413
ENSG00000257267	ZNF271P	chr18	transcribed_unitary_pseudogene	0.344569	4.63439	3.32946	0.00151755	0.0724086	-1.35837
ENSG00000092929	UNC13D	chr17	protein_coding	-0.567468	6.97602	-3.33134	0.00150898	0.0724086	-1.38579
ENSG00000159713	TPPP3	chr16	protein_coding	-1.39151	7.97251	-3.32959	0.00151693	0.0724086	-1.36859
ENSG00000118655	DCLRE1B	chr1	protein_coding	0.448288	3.00304	3.33328	0.00150018	0.0724086	-1.21164
ENSG00000197008	ZNF138	chr7	protein_coding	0.598082	2.56047	3.32311	0.00154679	0.0724246	-1.21252
ENSG00000146859	TMEM140	chr7	protein_coding	-0.691573	6.31018	-3.32464	0.00153969	0.0724246	-1.40908
ENSG00000144655	CSRNP1	chr3	protein_coding	-0.80023	6.93729	-3.32793	0.00152455	0.0724246	-1.3972
ENSG00000118004	COLEC11	chr2	protein_coding	1.08293	1.40439	3.32669	0.00153022	0.0724246	-1.15252
ENSG00000083290	ULK2	chr17	protein_coding	0.507833	4.31644	3.32373	0.00154392	0.0724246	-1.3536
ENSG00000162551	ALPL	chr1	protein_coding	1.51026	1.79443	3.32516	0.00153731	0.0724246	-1.17729
ENSG00000070814	TCOF1	chr5	protein_coding	-0.369793	5.49931	-3.32125	0.00155544	0.0726034	-1.4064
ENSG00000182872	RBM10	chrX	protein_coding	-0.334009	5.98155	-3.30304	0.00164279	0.0727571	-1.46844
ENSG00000147912	FBXO10	chr9	protein_coding	0.633096	0.784402	3.30493	0.00163354	0.0727571	-1.22113
ENSG00000240694	PNMA2	chr8	protein_coding	1.86427	-0.292127	3.30323	0.00164185	0.0727571	-1.29068
ENSG00000180354	MTURN	chr7	protein_coding	0.710155	4.07541	3.30391	0.00163852	0.0727571	-1.39786
ENSG00000106018	VIPR2	chr7	protein_coding	-1.8999	3.19111	-3.31607	0.00157983	0.0727571	-1.19106
ENSG00000168994	PXDC1	chr6	protein_coding	-0.5803	7.19256	-3.30046	0.00165555	0.0727571	-1.46329
ENSG00000169570	DTWD2	chr5	protein_coding	0.489438	1.96463	3.30063	0.0016547	0.0727571	-1.23075
ENSG00000113721	PDGFRB	chr5	protein_coding	0.765188	6.98847	3.30339	0.00164107	0.0727571	-1.43752
ENSG00000088305	DNMT3B	chr20	protein_coding	0.879806	2.01974	3.30273	0.0016443	0.0727571	-1.22781
ENSG00000115307	AUP1	chr2	protein_coding	-0.383092	6.4849	-3.31292	0.00159483	0.0727571	-1.44184
ENSG00000278318	ZNF229	chr19	protein_coding	0.634343	2.62561	3.30951	0.00161126	0.0727571	-1.24808
ENSG00000073050	XRCC1	chr19	protein_coding	-0.378759	4.58503	-3.30154	0.0016502	0.0727571	-1.40939
ENSG00000187607	ZNF286A	chr17	protein_coding	0.512814	2.03456	3.30341	0.001641	0.0727571	-1.22439
ENSG00000176715	ACSF3	chr16	protein_coding	0.614382	2.87523	3.3072	0.00162246	0.0727571	-1.27949
ENSG00000187109	NAP1L1	chr12	protein_coding	0.395303	7.52131	3.30804	0.00161834	0.0727571	-1.40764
ENSG00000183908	LRRC55	chr11	protein_coding	-2.11753	0.543473	-3.30715	0.00162267	0.0727571	-1.64622
ENSG00000151208	DLG5	chr10	protein_coding	-0.500399	8.68726	-3.31761	0.00157257	0.0727571	-1.34103
ENSG00000107438	PDLIM1	chr10	protein_coding	0.678423	5.98468	3.30276	0.00164416	0.0727571	-1.46721
ENSG00000096717	SIRT1	chr10	protein_coding	-0.383992	5.46916	-3.31796	0.00157092	0.0727571	-1.41288
ENSG00000230630	DNM3OS	chr1	antisense	1.15878	1.38608	3.31031	0.00160738	0.0727571	-1.19202
ENSG00000196724	ZNF418	chr19	protein_coding	-0.540125	3.97378	-3.29795	0.00166802	0.0730913	-1.35764
ENSG00000163517	HDAC11	chr3	protein_coding	0.737438	2.5307	3.2967	0.00167427	0.0731521	-1.27563
ENSG00000165209	STRBP	chr9	protein_coding	0.525444	4.13122	3.29292	0.0016933	0.0731948	-1.4216
ENSG00000250786	SNHG18	chr5	lincRNA	1.1602	0.913093	3.29264	0.00169473	0.0731948	-1.24846
ENSG00000129353	SLC44A2	chr19	protein_coding	-0.606805	9.04581	-3.29332	0.00169129	0.0731948	-1.39172
ENSG00000133104	SPART	chr13	protein_coding	-0.489861	7.67404	-3.29404	0.00168764	0.0731948	-1.46229
ENSG00000244219	TMEM225B	chr7	protein_coding	-1.13662	1.06804	-3.29049	0.00170564	0.0732451	-1.37867
ENSG00000141756	FKBP10	chr17	protein_coding	1.12039	5.36976	3.29056	0.00170528	0.0732451	-1.49595
ENSG00000101911	PRPS2	chrX	protein_coding	1.03653	2.54054	3.28946	0.00171093	0.0732629	-1.32079
ENSG00000122133	PAEP	chr9	protein_coding	6.28009	-0.763889	3.28336	0.00174239	0.0735622	-1.36448
ENSG00000186687	LYRM7	chr5	protein_coding	0.482598	3.47353	3.28516	0.00173305	0.0735622	-1.38896
ENSG00000171564	FGB	chr4	protein_coding	3.07168	-3.10376	3.28608	0.00172827	0.0735622	-2.03975
ENSG00000159450	TCHH	chr1	protein_coding	-0.785216	6.06788	-3.28359	0.00174117	0.0735622	-1.51803
ENSG00000082512	TRAF5	chr1	protein_coding	0.60424	3.2009	3.28647	0.00172629	0.0735622	-1.37481
ENSG00000152527	PLEKHH2	chr2	protein_coding	1.14696	2.91581	3.2823	0.00174789	0.0735878	-1.3741
ENSG00000051825	MPHOSPH9	chr12	protein_coding	0.403508	4.43692	3.28034	0.00175816	0.0738132	-1.48199
ENSG00000102098	SCML2	chrX	protein_coding	-0.757537	3.55743	-3.26593	0.00183532	0.0739281	-1.38819
ENSG00000147592	LACTB2	chr8	protein_coding	0.511834	2.95195	3.27366	0.00179354	0.0739281	-1.37288
ENSG00000146263	MMS22L	chr6	protein_coding	0.538208	3.62635	3.26912	0.00181793	0.0739281	-1.44568
ENSG00000124107	SLPI	chr20	protein_coding	2.27962	-0.146979	3.27684	0.00177661	0.0739281	-1.31022
ENSG00000279166	AC009951.1	chr2	TEC	1.31991	1.26374	3.2786	0.0017673	0.0739281	-1.27359
ENSG00000173581	CCDC106	chr19	protein_coding	0.595604	1.7756	3.26681	0.00183052	0.0739281	-1.30587
ENSG00000185359	HGS	chr17	protein_coding	-0.268895	6.07779	-3.26346	0.00184886	0.0739281	-1.57754
ENSG00000167291	TBC1D16	chr17	protein_coding	0.925145	4.34898	3.27296	0.00179729	0.0739281	-1.50921
ENSG00000154945	ANKRD40	chr17	protein_coding	-0.361398	6.71172	-3.26335	0.00184943	0.0739281	-1.57515
ENSG00000196470	SIAH1	chr16	protein_coding	-0.701071	7.83979	-3.27211	0.00180183	0.0739281	-1.51287
ENSG00000005189	REXO5	chr16	protein_coding	0.840811	0.728006	3.26712	0.00182879	0.0739281	-1.31942
ENSG00000259536	AC091045.1	chr15	antisense	-0.864411	2.02531	-3.26712	0.00182882	0.0739281	-1.30072
ENSG00000169926	KLF13	chr15	protein_coding	0.834838	2.22159	3.27774	0.00177184	0.0739281	-1.32494
ENSG00000168803	ADAL	chr15	protein_coding	0.545095	2.19561	3.27081	0.00180881	0.0739281	-1.32028
ENSG00000140450	ARRDC4	chr15	protein_coding	0.829871	4.94984	3.26378	0.00184706	0.0739281	-1.56093
ENSG00000168283	BMI1	chr10	protein_coding	-0.543126	5.76698	-3.26678	0.00183066	0.0739281	-1.55997
ENSG00000122873	CISD1	chr10	protein_coding	0.5169	3.33012	3.27368	0.00179344	0.0739281	-1.40822
ENSG00000171943	SRGAP2C	chr1	protein_coding	-0.52169	4.31297	-3.26885	0.00181941	0.0739281	-1.46665
ENSG00000162733	DDR2	chr1	protein_coding	0.872623	5.87493	3.26231	0.00185519	0.0739616	-1.57631
ENSG00000115365	LANCL1	chr2	protein_coding	0.409286	5.1451	3.25988	0.00186865	0.0743009	-1.57326
ENSG00000099284	H2AFY2	chr10	protein_coding	1.09624	0.272216	3.2586	0.00187574	0.0743861	-1.35465
ENSG00000198722	UNC13B	chr9	protein_coding	0.436915	4.90728	3.25719	0.00188361	0.0745017	-1.57244
ENSG00000172878	METAP1D	chr2	protein_coding	0.728137	0.937115	3.24976	0.00192565	0.0757656	-1.34684
ENSG00000136158	SPRY2	chr13	protein_coding	0.515638	3.70518	3.25041	0.00192194	0.0757656	-1.51367
ENSG00000013810	TACC3	chr4	protein_coding	0.590502	3.39131	3.24842	0.00193332	0.0758691	-1.47792
ENSG00000171848	RRM2	chr2	protein_coding	0.975066	2.13551	3.24693	0.0019419	0.0760073	-1.3785
ENSG00000213186	TRIM59	chr3	protein_coding	0.704551	1.89307	3.24443	0.00195636	0.0760151	-1.36874
ENSG00000168461	RAB31	chr18	protein_coding	0.489978	7.17632	3.24212	0.00196983	0.0760151	-1.60051
ENSG00000103202	NME4	chr16	protein_coding	0.569322	3.98556	3.24195	0.00197081	0.0760151	-1.55369
ENSG00000134824	FADS2	chr11	protein_coding	1.07679	4.68934	3.24326	0.00196316	0.0760151	-1.61243
ENSG00000110090	CPT1A	chr11	protein_coding	0.581023	5.67405	3.24263	0.00196685	0.0760151	-1.63213
ENSG00000197520	FAM177B	chr1	protein_coding	-1.73468	0.383602	-3.24167	0.00197245	0.0760151	-1.68452
ENSG00000197321	SVIL	chr10	protein_coding	0.586092	5.97729	3.23903	0.00198791	0.0762203	-1.6416
ENSG00000028137	TNFRSF1B	chr1	protein_coding	0.738825	6.28019	3.23921	0.00198686	0.0762203	-1.63304
ENSG00000198815	FOXJ3	chr1	protein_coding	-0.581047	7.38853	-3.23624	0.00200443	0.0762959	-1.63416
ENSG00000117707	PROX1	chr1	protein_coding	1.01408	0.901985	3.23612	0.00200511	0.0762959	-1.37874
ENSG00000066136	NFYC	chr1	protein_coding	-0.351215	5.50683	-3.23672	0.00200156	0.0762959	-1.63519
ENSG00000134569	LRP4	chr11	protein_coding	0.577359	3.17603	3.2325	0.00202674	0.0769238	-1.50466
ENSG00000151883	PARP8	chr5	protein_coding	0.624555	4.67338	3.2279	0.00205451	0.0773918	-1.64218
ENSG00000126746	ZNF384	chr12	protein_coding	-0.353214	5.39693	-3.2289	0.00204846	0.0773918	-1.65262
ENSG00000075151	EIF4G3	chr1	protein_coding	0.498531	5.67141	3.22795	0.00205423	0.0773918	-1.67132
ENSG00000126353	CCR7	chr17	protein_coding	1.53965	0.374226	3.22619	0.00206491	0.077589	-1.41885
ENSG00000152256	PDK1	chr2	protein_coding	0.615202	4.12786	3.22324	0.00208298	0.0776854	-1.6116
ENSG00000167699	GLOD4	chr17	protein_coding	-0.336792	5.49528	-3.22394	0.0020787	0.0776854	-1.67113
ENSG00000116991	SIPA1L2	chr1	protein_coding	0.773057	6.00549	3.22384	0.00207931	0.0776854	-1.6805
ENSG00000131069	ACSS2	chr20	protein_coding	-0.479248	5.85241	-3.22222	0.00208931	0.0777286	-1.68513
ENSG00000088881	EBF4	chr20	protein_coding	0.756593	1.42504	3.21834	0.00211337	0.0784293	-1.42652
ENSG00000275993	SIK1B	chr21	protein_coding	-2.21691	2.31867	-3.21737	0.00211943	0.0784606	-1.43316
ENSG00000068438	FTSJ1	chrX	protein_coding	0.624692	3.04008	3.19414	0.00226952	0.0785281	-1.59968
ENSG00000188312	CENPP	chr9	protein_coding	0.608343	2.41873	3.21304	0.00214666	0.0785281	-1.48423
ENSG00000011454	RABGAP1	chr9	protein_coding	-0.393315	7.12954	-3.21623	0.00212658	0.0785281	-1.69277
ENSG00000091136	LAMB1	chr7	protein_coding	0.791652	8.3161	3.20107	0.00222375	0.0785281	-1.63347
ENSG00000091129	NRCAM	chr7	protein_coding	-0.940411	7.35711	-3.19435	0.00226816	0.0785281	-1.74888
ENSG00000082014	SMARCD3	chr7	protein_coding	0.75985	1.96705	3.19677	0.00225203	0.0785281	-1.50461
ENSG00000155324	GRAMD2B	chr5	protein_coding	-0.737346	7.73171	-3.20471	0.00220001	0.0785281	-1.70726
ENSG00000039537	C6	chr5	protein_coding	-1.9147	1.09615	-3.19386	0.00227137	0.0785281	-1.63702
ENSG00000164169	PRMT9	chr4	protein_coding	0.446887	3.64129	3.19454	0.0022669	0.0785281	-1.64167
ENSG00000109158	GABRA4	chr4	protein_coding	-2.43373	3.38463	-3.19313	0.0022763	0.0785281	-1.4956
ENSG00000163638	ADAMTS9	chr3	protein_coding	1.09538	5.60042	3.2041	0.00220399	0.0785281	-1.73145
ENSG00000071794	HLTF	chr3	protein_coding	0.692115	4.44541	3.21095	0.00215993	0.0785281	-1.67223
ENSG00000013297	CLDN11	chr3	protein_coding	0.894931	2.9891	3.20433	0.0022025	0.0785281	-1.55719
ENSG00000178074	C2orf69	chr2	protein_coding	0.315463	3.74549	3.19818	0.00224274	0.0785281	-1.64569
ENSG00000163535	SGO2	chr2	protein_coding	0.547467	2.69553	3.2014	0.0022216	0.0785281	-1.53537
ENSG00000119844	AFTPH	chr2	protein_coding	-0.444362	6.43898	-3.20235	0.00221539	0.0785281	-1.74247
ENSG00000115226	FNDC4	chr2	protein_coding	1.35669	0.27045	3.19287	0.00227799	0.0785281	-1.5276
ENSG00000213024	NUP62	chr19	protein_coding	-0.275042	5.1836	-3.20898	0.00217255	0.0785281	-1.69903
ENSG00000167562	ZNF701	chr19	protein_coding	-0.3886	4.86171	-3.1962	0.00225581	0.0785281	-1.70754
ENSG00000105127	AKAP8	chr19	protein_coding	-0.435671	5.22953	-3.21531	0.00213239	0.0785281	-1.67707
ENSG00000005007	UPF1	chr19	protein_coding	-0.400221	7.14837	-3.21156	0.00215604	0.0785281	-1.70356
ENSG00000159217	IGF2BP1	chr17	protein_coding	0.714341	4.45928	3.20341	0.00220846	0.0785281	-1.69376
ENSG00000169783	LINGO1	chr15	protein_coding	1.15475	0.871556	3.21218	0.0021521	0.0785281	-1.43943
ENSG00000100485	SOS2	chr14	protein_coding	-0.613495	8.1667	-3.20727	0.00218352	0.0785281	-1.67555
ENSG00000204856	FAM216A	chr12	protein_coding	0.66361	0.655958	3.19462	0.00226631	0.0785281	-1.49666
ENSG00000178401	DNAJC22	chr12	protein_coding	1.57349	-0.56289	3.20544	0.00219534	0.0785281	-1.62425
ENSG00000149573	MPZL2	chr11	protein_coding	1.931	-0.0671928	3.19648	0.00225398	0.0785281	-1.52661
ENSG00000149564	ESAM	chr11	protein_coding	-0.732871	8.36568	-3.20199	0.00221776	0.0785281	-1.67781
ENSG00000107537	PHYH	chr10	protein_coding	0.617944	3.79862	3.21005	0.00216572	0.0785281	-1.62052
ENSG00000171824	EXOSC10	chr1	protein_coding	-0.258157	6.004	-3.19482	0.00226502	0.0785281	-1.76206
ENSG00000198780	FAM169A	chr5	protein_coding	0.59797	2.58605	3.18385	0.00233917	0.0787521	-1.57096
ENSG00000163694	RBM47	chr4	protein_coding	-0.444977	7.59214	-3.18354	0.00234127	0.0787521	-1.76172
ENSG00000114770	ABCC5	chr3	protein_coding	0.686665	3.4755	3.18568	0.00232661	0.0787521	-1.65924
ENSG00000124228	DDX27	chr20	protein_coding	-0.308622	5.13056	-3.18772	0.00231277	0.0787521	-1.75287
ENSG00000198648	STK39	chr2	protein_coding	0.769501	2.09624	3.18672	0.00231952	0.0787521	-1.54222
ENSG00000088002	SULT2B1	chr19	protein_coding	-1.58982	3.29875	-3.18592	0.00232499	0.0787521	-1.53193
ENSG00000128791	TWSG1	chr18	protein_coding	0.705509	5.62621	3.18607	0.00232399	0.0787521	-1.78281
ENSG00000119636	BBOF1	chr14	protein_coding	0.800515	1.04417	3.18391	0.00233873	0.0787521	-1.50617
ENSG00000129317	PUS7L	chr12	protein_coding	0.39868	4.92982	3.18342	0.00234213	0.0787521	-1.76954
ENSG00000107679	PLEKHA1	chr10	protein_coding	-0.635887	7.5563	-3.18421	0.00233667	0.0787521	-1.76394
ENSG00000116675	DNAJC6	chr1	protein_coding	-0.620439	5.90725	-3.18779	0.00231225	0.0787521	-1.77317
ENSG00000067048	DDX3Y	chrY	protein_coding	-0.431482	-0.16635	-3.18048	0.00236244	0.0792578	-1.78974
ENSG00000114023	FAM162A	chr3	protein_coding	0.523906	2.77752	3.17785	0.00238068	0.0796919	-1.61043
ENSG00000277443	MARCKS	chr6	protein_coding	-0.591608	8.41749	-3.17571	0.00239568	0.0797524	-1.73728
ENSG00000167693	NXN	chr17	protein_coding	0.747122	3.99074	3.17381	0.00240902	0.0797524	-1.74226
ENSG00000182149	IST1	chr16	protein_coding	-0.343373	7.32705	-3.17444	0.00240463	0.0797524	-1.79464
ENSG00000166415	WDR72	chr15	protein_coding	2.35252	-1.75967	3.17512	0.00239984	0.0797524	-1.73635
ENSG00000109854	HTATIP2	chr11	protein_coding	-0.756376	5.7803	-3.1743	0.00240557	0.0797524	-1.80576
ENSG00000213079	SCAF8	chr6	protein_coding	-0.328267	6.93621	-3.17076	0.00243068	0.0799684	-1.81815
ENSG00000182218	HHIPL1	chr14	protein_coding	0.691051	1.58974	3.17147	0.00242559	0.0799684	-1.54266
ENSG00000227722	AL022100.1	chr1	transcribed_processed_pseudogene	-1.40912	1.3596	-3.17064	0.00243151	0.0799684	-1.59365
ENSG00000137411	VARS2	chr6	protein_coding	0.516218	3.02016	3.16233	0.00249136	0.0801824	-1.67477
ENSG00000177556	ATOX1	chr5	protein_coding	0.415477	4.17147	3.16261	0.00248927	0.0801824	-1.77675
ENSG00000113083	LOX	chr5	protein_coding	1.54288	1.88664	3.16891	0.00244385	0.0801824	-1.57062
ENSG00000049167	ERCC8	chr5	protein_coding	0.359835	3.21624	3.16415	0.00247815	0.0801824	-1.68113
ENSG00000138796	HADH	chr4	protein_coding	0.499528	3.59938	3.16262	0.00248921	0.0801824	-1.72864
ENSG00000109452	INPP4B	chr4	protein_coding	0.842122	4.5246	3.16785	0.00245148	0.0801824	-1.79998
ENSG00000124151	NCOA3	chr20	protein_coding	-0.519069	8.95605	-3.16241	0.00249075	0.0801824	-1.7428
ENSG00000224516	AC068134.1	chr2	antisense	-2.2088	2.22279	-3.16579	0.00246626	0.0801824	-1.57502
ENSG00000188266	HYKK	chr15	protein_coding	0.913024	-0.0150943	3.16675	0.00245937	0.0801824	-1.66395
ENSG00000058668	ATP2B4	chr1	protein_coding	0.616626	8.01594	3.16473	0.00247389	0.0801824	-1.75609
ENSG00000163931	TKT	chr3	protein_coding	-0.558705	7.34569	-3.15777	0.00252474	0.0805665	-1.83789
ENSG00000188171	ZNF626	chr19	protein_coding	0.456633	3.77603	3.1584	0.00252009	0.0805665	-1.75719
ENSG00000166965	RCCD1	chr15	protein_coding	0.490565	2.1644	3.15872	0.0025178	0.0805665	-1.60097
ENSG00000165626	BEND7	chr10	protein_coding	-0.715884	4.38827	-3.15946	0.00251229	0.0805665	-1.75015
ENSG00000132002	DNAJB1	chr19	protein_coding	-0.7183	7.46276	-3.15552	0.00254144	0.0807564	-1.84563
ENSG00000030066	NUP160	chr11	protein_coding	-0.473874	6.54596	-3.15581	0.00253924	0.0807564	-1.86612
ENSG00000196730	DAPK1	chr9	protein_coding	-0.774697	9.49393	-3.15351	0.00255636	0.0808885	-1.7377
ENSG00000110436	SLC1A2	chr11	protein_coding	1.24079	4.3506	3.15421	0.00255111	0.0808885	-1.8221
ENSG00000102384	CENPI	chrX	protein_coding	0.655347	1.62755	3.15271	0.00256233	0.0809073	-1.58572
ENSG00000122863	CHST3	chr10	protein_coding	0.840748	4.98447	3.15095	0.00257549	0.0811523	-1.866
ENSG00000130956	HABP4	chr9	protein_coding	0.650517	1.95565	3.14851	0.00259392	0.0812221	-1.61438
ENSG00000171223	JUNB	chr19	protein_coding	-0.691841	6.8516	-3.14902	0.00259004	0.0812221	-1.88078
ENSG00000140332	TLE3	chr15	protein_coding	-0.621462	7.37132	-3.14925	0.00258833	0.0812221	-1.86729
ENSG00000135069	PSAT1	chr9	protein_coding	0.919	1.6522	3.14774	0.00259971	0.0812343	-1.6119
ENSG00000276855	AC015922.3	chr17	lincRNA	0.530413	1.96794	3.14545	0.00261717	0.0812845	-1.62338
ENSG00000256223	ZNF10	chr12	protein_coding	0.605115	2.18169	3.1456	0.00261603	0.0812845	-1.63712
ENSG00000069702	TGFBR3	chr1	protein_coding	-0.630879	9.25873	-3.1454	0.00261754	0.0812845	-1.76714
ENSG00000147789	ZNF7	chr8	protein_coding	-0.305587	4.69325	-3.14367	0.00263073	0.0814229	-1.8404
ENSG00000108984	MAP2K6	chr17	protein_coding	0.715884	3.09254	3.14278	0.00263757	0.0814229	-1.74342
ENSG00000166123	GPT2	chr16	protein_coding	1.23455	3.63116	3.14269	0.00263825	0.0814229	-1.80599
ENSG00000171681	ATF7IP	chr12	protein_coding	-0.399321	7.98266	-3.13954	0.00266263	0.0820069	-1.85718
ENSG00000100422	CERK	chr22	protein_coding	0.632437	4.4639	3.13621	0.00268848	0.0822713	-1.87171
ENSG00000125447	GGA3	chr17	protein_coding	-0.273263	5.3564	-3.1361	0.00268942	0.0822713	-1.90011
ENSG00000128833	MYO5C	chr15	protein_coding	0.768103	3.67654	3.13468	0.00270052	0.0822713	-1.8044
ENSG00000126218	F10	chr13	protein_coding	1.03619	1.36774	3.13484	0.00269923	0.0822713	-1.63178
ENSG00000123268	ATF1	chr12	protein_coding	-0.50877	5.34068	-3.13589	0.00269103	0.0822713	-1.89235
ENSG00000162433	AK4	chr1	protein_coding	0.984877	3.19266	3.13423	0.00270406	0.0822713	-1.77237
ENSG00000114737	CISH	chr3	protein_coding	-0.6728	6.13372	-3.12963	0.00274049	0.0828764	-1.93289
ENSG00000204604	ZNF468	chr19	protein_coding	-0.826145	7.77421	-3.12973	0.00273962	0.0828764	-1.91107
ENSG00000102743	SLC25A15	chr13	protein_coding	0.97387	1.55084	3.12968	0.00274005	0.0828764	-1.64913
ENSG00000149485	FADS1	chr11	protein_coding	0.734636	4.95817	3.12774	0.00275554	0.0831643	-1.92508
ENSG00000198276	UCKL1	chr20	protein_coding	-0.395155	4.57159	-3.12557	0.00277294	0.0833545	-1.87793
ENSG00000185070	FLRT2	chr14	protein_coding	1.49804	1.80974	3.12607	0.0027689	0.0833545	-1.68979
ENSG00000164292	RHOBTB3	chr5	protein_coding	-0.741026	10.5242	-3.12364	0.00278852	0.083489	-1.75755
ENSG00000134851	TMEM165	chr4	protein_coding	0.324831	6.13418	3.12399	0.00278567	0.083489	-1.94948
ENSG00000159884	CCDC107	chr9	protein_coding	0.564204	2.4794	3.12196	0.00280213	0.0837298	-1.72267
ENSG00000184481	FOXO4	chrX	protein_coding	-0.568427	8.66505	-3.1206	0.00281325	0.0838953	-1.86926
ENSG00000128573	FOXP2	chr7	protein_coding	-1.39194	2.695	-3.11578	0.00285283	0.0849069	-1.68992
ENSG00000040341	STAU2	chr8	protein_coding	0.270198	4.92761	3.11332	0.00287326	0.085346	-1.95354
ENSG00000135999	EPC2	chr2	protein_coding	-0.350169	6.15158	-3.11054	0.00289647	0.0855025	-1.98611
ENSG00000132017	DCAF15	chr19	protein_coding	-0.452314	4.0994	-3.11176	0.00288628	0.0855025	-1.86479
ENSG00000167695	FAM57A	chr17	protein_coding	0.672428	2.31804	3.10794	0.00291835	0.0855025	-1.75815
ENSG00000102802	MEDAG	chr13	protein_coding	2.26438	0.770446	3.10882	0.00291092	0.0855025	-1.68748
ENSG00000188690	UROS	chr10	protein_coding	0.509311	3.62094	3.10984	0.00290234	0.0855025	-1.86935
ENSG00000185630	PBX1	chr1	protein_coding	0.458431	6.17916	3.10915	0.0029082	0.0855025	-1.98645
ENSG00000143390	RFX5	chr1	protein_coding	0.483083	4.22461	3.10855	0.00291323	0.0855025	-1.92458
ENSG00000175287	PHYHD1	chr9	protein_coding	0.726349	2.05222	3.1017	0.00297154	0.085548	-1.75121
ENSG00000285791	AC009879.3	chr8	protein_coding	-1.7025	0.710691	-3.09997	0.0029864	0.085548	-1.90549
ENSG00000165125	TRPV6	chr7	protein_coding	-0.778033	7.99245	-3.10444	0.00294804	0.085548	-1.95999
ENSG00000135272	MDFIC	chr7	protein_coding	0.411856	5.22181	3.10254	0.00296433	0.085548	-1.99464
ENSG00000138686	BBS7	chr4	protein_coding	0.357359	3.1749	3.10257	0.00296406	0.085548	-1.83843
ENSG00000091986	CCDC80	chr3	protein_coding	0.961557	4.9613	3.09976	0.0029882	0.085548	-1.99811
ENSG00000173762	CD7	chr17	protein_coding	1.16227	0.0623627	3.09994	0.00298669	0.085548	-1.73245
ENSG00000007384	RHBDF1	chr16	protein_coding	-0.358194	5.66012	-3.10582	0.00293633	0.085548	-1.98927
ENSG00000126775	ATG14	chr14	protein_coding	-0.332672	5.25728	-3.10582	0.00293632	0.085548	-1.97434
ENSG00000149260	CAPN5	chr11	protein_coding	1.15022	0.959084	3.10219	0.00296731	0.085548	-1.70319
ENSG00000065621	GSTO2	chr10	protein_coding	1.0001	0.970717	3.10077	0.00297948	0.085548	-1.70657
ENSG00000188404	SELL	chr1	protein_coding	1.36075	3.83611	3.10186	0.00297016	0.085548	-1.94079
ENSG00000106348	IMPDH1	chr7	protein_coding	0.659341	3.83589	3.09511	0.0030286	0.0861796	-1.93402
ENSG00000164331	ANKRA2	chr5	protein_coding	-0.397321	4.30887	-3.09578	0.00302275	0.0861796	-1.92454
ENSG00000108523	RNF167	chr17	protein_coding	-0.429969	6.13416	-3.09436	0.00303524	0.0861796	-2.02816
ENSG00000171016	PYGO1	chr15	protein_coding	0.497889	3.68003	3.09314	0.00304587	0.0861796	-1.92304
ENSG00000100714	MTHFD1	chr14	protein_coding	0.569926	4.17768	3.09263	0.0030504	0.0861796	-1.96418
ENSG00000175198	PCCA	chr13	protein_coding	0.512872	4.59728	3.09537	0.00302639	0.0861796	-1.99334
ENSG00000170325	PRDM10	chr11	protein_coding	-0.504171	4.65286	-3.0939	0.00303927	0.0861796	-1.95474
ENSG00000166997	CNPY4	chr7	protein_coding	0.507297	3.6533	3.08945	0.00307852	0.0862022	-1.91665
ENSG00000132823	OSER1	chr20	protein_coding	-0.533339	6.10662	-3.0901	0.00307273	0.0862022	-2.03811
ENSG00000187775	DNAH17	chr17	protein_coding	-2.40142	1.33477	-3.0893	0.00307988	0.0862022	-1.85392
ENSG00000183196	CHST6	chr16	protein_coding	1.11486	1.21511	3.09079	0.00306665	0.0862022	-1.73289
ENSG00000262406	MMP12	chr11	protein_coding	3.96776	-0.192101	3.08938	0.00307917	0.0862022	-1.74303
ENSG00000187239	FNBP1	chr9	protein_coding	0.343271	5.58105	3.08804	0.00309107	0.0863547	-2.04148
ENSG00000016391	CHDH	chr3	protein_coding	0.841997	0.925589	3.08628	0.0031068	0.0863829	-1.74291
ENSG00000075702	WDR62	chr19	protein_coding	0.850213	0.581846	3.086	0.00310932	0.0863829	-1.75299
ENSG00000141504	SAT2	chr17	protein_coding	0.714918	2.59332	3.08716	0.00309894	0.0863829	-1.83118
ENSG00000046653	GPM6B	chrX	protein_coding	1.38352	0.229918	3.08294	0.00313681	0.0866833	-1.76364
ENSG00000259823	LYPD8	chr1	protein_coding	-0.864427	1.95349	-3.08287	0.00313744	0.0866833	-1.7491
ENSG00000143850	PLEKHA6	chr1	protein_coding	-0.779595	8.95965	-3.08356	0.00313127	0.0866833	-1.95498
ENSG00000225606	AC005281.1	chr7	antisense	-1.34402	5.11447	-3.07894	0.00317315	0.0868714	-1.9918
ENSG00000184220	CMSS1	chr3	protein_coding	0.42735	2.93669	3.08049	0.00315905	0.0868714	-1.87997
ENSG00000088899	LZTS3	chr20	protein_coding	-0.735147	4.45608	-3.07927	0.00317016	0.0868714	-1.9573
ENSG00000119888	EPCAM	chr2	protein_coding	1.17151	1.2214	3.07977	0.00316561	0.0868714	-1.7601
ENSG00000108840	HDAC5	chr17	protein_coding	-0.626983	7.49415	-3.08088	0.00315546	0.0868714	-2.04216
ENSG00000100867	DHRS2	chr14	protein_coding	-2.01205	5.18035	-3.07796	0.00318215	0.0869594	-1.93734
ENSG00000169118	CSNK1G1	chr15	protein_coding	0.31876	4.1064	3.0738	0.00322043	0.0878458	-1.99838
ENSG00000161281	COX7A1	chr19	protein_coding	1.1496	1.87216	3.07282	0.00322957	0.0879356	-1.80008
ENSG00000211899	IGHM	chr14	IG_C_gene	-1.48028	0.489522	-3.07171	0.00323985	0.0880559	-2.00044
ENSG00000070526	ST6GALNAC1	chr17	protein_coding	0.916784	1.86326	3.06905	0.00326475	0.0885725	-1.80901
ENSG00000176890	TYMS	chr18	protein_coding	0.783418	3.49418	3.06829	0.00327184	0.088605	-1.97055
ENSG00000115947	ORC4	chr2	protein_coding	-0.322303	5.10424	-3.06684	0.00328554	0.0886565	-2.06672
ENSG00000143702	CEP170	chr1	protein_coding	0.493938	3.46318	3.0669	0.00328498	0.0886565	-1.97291
ENSG00000170961	HAS2	chr8	protein_coding	1.63894	0.781947	3.06439	0.0033087	0.088962	-1.79381
ENSG00000136274	NACAD	chr7	protein_coding	0.785404	0.774601	3.06474	0.00330543	0.088962	-1.79714
ENSG00000124496	TRERF1	chr6	protein_coding	0.653606	2.49771	3.06359	0.00331636	0.0890088	-1.89414
ENSG00000231689	LINC01090	chr2	lincRNA	-0.89456	1.033	-3.06292	0.00332273	0.0890207	-1.85584
ENSG00000196511	TPK1	chr7	protein_coding	0.687529	2.08018	3.05997	0.00335097	0.0894456	-1.84776
ENSG00000189007	ADAT2	chr6	protein_coding	0.868269	0.430114	3.0594	0.00335644	0.0894456	-1.83387
ENSG00000115825	PRKD3	chr2	protein_coding	0.650903	5.78054	3.05957	0.00335483	0.0894456	-2.1169
ENSG00000198919	DZIP3	chr3	protein_coding	0.360678	4.1051	3.05756	0.00337419	0.0895146	-2.04629
ENSG00000138080	EMILIN1	chr2	protein_coding	0.972679	4.06923	3.05726	0.00337711	0.0895146	-2.0633
ENSG00000064989	CALCRL	chr2	protein_coding	0.787798	4.55824	3.05757	0.00337411	0.0895146	-2.08826
ENSG00000118473	SGIP1	chr1	protein_coding	1.01299	0.142034	3.05666	0.00338285	0.0895146	-1.84911
ENSG00000102181	CD99L2	chrX	protein_coding	-0.772395	7.78957	-3.05224	0.00342602	0.089652	-2.1017
ENSG00000273703	HIST1H2BM	chr6	protein_coding	1.07297	2.06677	3.05322	0.00341643	0.089652	-1.86475
ENSG00000250802	ZBED3-AS1	chr5	antisense	1.1174	0.762376	3.04795	0.00346834	0.089652	-1.8412
ENSG00000144857	BOC	chr3	protein_coding	1.12092	1.80016	3.05286	0.00341995	0.089652	-1.85301
ENSG00000093183	SEC22C	chr3	protein_coding	0.380827	4.91835	3.05416	0.00340719	0.089652	-2.10685
ENSG00000169607	CKAP2L	chr2	protein_coding	0.841995	2.54495	3.0475	0.0034728	0.089652	-1.91786
ENSG00000121988	ZRANB3	chr2	protein_coding	0.491071	2.81032	3.05155	0.00343281	0.089652	-1.93825
ENSG00000267365	KCNJ2-AS1	chr17	antisense	-1.81865	1.25202	-3.05195	0.00342888	0.089652	-1.88717
ENSG00000075856	SART3	chr12	protein_coding	-0.292492	6.02238	-3.04795	0.00346836	0.089652	-2.14895
ENSG00000154096	THY1	chr11	protein_coding	1.44834	5.18995	3.04831	0.00346476	0.089652	-2.13646
ENSG00000198246	SLC29A3	chr10	protein_coding	-0.589857	4.93832	-3.04917	0.00345626	0.089652	-2.09286
ENSG00000155256	ZFYVE27	chr10	protein_coding	-0.48723	4.89632	-3.04703	0.00347752	0.089652	-2.09577
ENSG00000157881	PANK4	chr1	protein_coding	-0.531784	4.01005	-3.05509	0.00339819	0.089652	-1.99708
ENSG00000117407	ARTN	chr1	protein_coding	-1.34494	1.94738	-3.04895	0.00345847	0.089652	-1.82942
ENSG00000116717	GADD45A	chr1	protein_coding	0.74118	2.88997	3.04842	0.00346366	0.089652	-1.96394
ENSG00000205133	TRIQK	chr8	protein_coding	0.413888	4.63668	3.04632	0.00348461	0.0896811	-2.11144
ENSG00000173175	ADCY5	chr3	protein_coding	0.73654	3.59216	3.04405	0.00350731	0.0901109	-2.04634
ENSG00000152767	FARP1	chr13	protein_coding	0.594527	5.47508	3.04089	0.00353909	0.0907722	-2.16261
ENSG00000197683	KRTAP26-1	chr21	protein_coding	-2.76717	2.39994	-3.03836	0.00356478	0.0912753	-1.88492
ENSG00000156802	ATAD2	chr8	protein_coding	0.449403	4.51104	3.03413	0.00360806	0.0918585	-2.13374
ENSG00000101181	MTG2	chr20	protein_coding	-0.323164	4.0525	-3.03375	0.003612	0.0918585	-2.07267
ENSG00000042445	RETSAT	chr2	protein_coding	0.407003	4.41205	3.03407	0.00360871	0.0918585	-2.12976
ENSG00000108349	CASC3	chr17	protein_coding	-0.320696	6.77423	-3.03479	0.00360135	0.0918585	-2.17846
ENSG00000068489	PRR11	chr17	protein_coding	0.669399	2.63037	3.0322	0.00362803	0.0921103	-1.95779
ENSG00000122691	TWIST1	chr7	protein_coding	-0.983149	5.48419	-3.03066	0.00364404	0.0923607	-2.15301
ENSG00000134262	AP4B1	chr1	protein_coding	0.487356	2.56364	3.0288	0.0036634	0.092695	-1.95996
ENSG00000132478	UNK	chr17	protein_coding	-0.443402	4.9319	-3.02794	0.00367237	0.092766	-2.15396
ENSG00000143195	ILDR2	chr1	protein_coding	-1.13576	5.31948	-3.02702	0.00368204	0.0928542	-2.15028
ENSG00000156531	PHF6	chrX	protein_coding	0.41101	4.57347	3.02471	0.0037063	0.093205	-2.16445
ENSG00000127083	OMD	chr9	protein_coding	3.43932	-0.994641	3.02452	0.00370836	0.093205	-1.99689
ENSG00000145715	RASA1	chr5	protein_coding	-0.612879	10.4865	-3.01908	0.0037662	0.0945008	-2.02226
ENSG00000174579	MSL2	chr3	protein_coding	-0.347252	6.24554	-3.01796	0.00377829	0.0945752	-2.22713
ENSG00000165424	ZCCHC24	chr10	protein_coding	0.657343	5.48434	3.01764	0.00378175	0.0945752	-2.22283
ENSG00000158428	CATIP	chr2	protein_coding	-0.693835	3.01634	-3.01481	0.00381226	0.0951798	-1.9991
ENSG00000077274	CAPN6	chrX	protein_coding	-0.870102	10.1523	-3.01334	0.00382826	0.0953805	-2.06274
ENSG00000128694	OSGEPL1	chr2	protein_coding	0.485029	2.23751	3.0129	0.00383299	0.0953805	-1.96958
ENSG00000250986	LINC02600	chr4	lincRNA	2.31588	-1.08056	3.01152	0.00384806	0.0954076	-2.08966
ENSG00000185379	RAD51D	chr17	protein_coding	0.455535	2.93883	3.01126	0.00385098	0.0954076	-2.04338
ENSG00000070785	EIF2B3	chr1	protein_coding	0.483949	3.10431	3.01106	0.00385312	0.0954076	-2.07623
ENSG00000109113	RAB34	chr17	protein_coding	0.617437	4.03277	3.00794	0.00388744	0.0960045	-2.17326
ENSG00000196954	CASP4	chr11	protein_coding	-0.582172	7.33286	-3.00771	0.00389	0.0960045	-2.23824
ENSG00000105088	OLFM2	chr19	protein_coding	1.19619	0.880178	3.00644	0.00390408	0.0961939	-1.92857
ENSG00000140153	WDR20	chr14	protein_coding	-0.542385	5.81355	-3.00534	0.00391621	0.0963348	-2.25116
ENSG00000278897	AC020951.1	chr19	TEC	1.15683	0.307361	3.00264	0.00394637	0.0966024	-1.96051
ENSG00000100461	RBM23	chr14	protein_coding	-0.405057	6.94712	-3.00337	0.00393819	0.0966024	-2.25558
ENSG00000183160	TMEM119	chr12	protein_coding	1.20302	1.89591	3.00264	0.00394634	0.0966024	-1.98177
ENSG00000197948	FCHSD1	chr5	protein_coding	-0.518522	3.74498	-3.00146	0.00395954	0.0966102	-2.10887
ENSG00000132182	NUP210	chr3	protein_coding	0.646073	4.61097	3.00149	0.00395926	0.0966102	-2.23136
ENSG00000100347	SAMM50	chr22	protein_coding	0.432528	3.44691	2.99673	0.00401308	0.0970245	-2.14466
ENSG00000101220	C20orf27	chr20	protein_coding	0.854206	2.40078	2.99795	0.00399919	0.0970245	-2.04684
ENSG00000275395	FCGBP	chr19	protein_coding	-2.02493	4.30714	-2.99597	0.00402171	0.0970245	-2.1235
ENSG00000157350	ST3GAL2	chr16	protein_coding	0.447536	4.54834	2.99674	0.0040129	0.0970245	-2.23594
ENSG00000126822	PLEKHG3	chr14	protein_coding	-0.432734	6.48254	-2.99629	0.00401803	0.0970245	-2.28234
ENSG00000095539	SEMA4G	chr10	protein_coding	0.822278	1.79816	2.99869	0.0039908	0.0970245	-1.98457
ENSG00000134215	VAV3	chr1	protein_coding	-0.626154	8.06849	-2.99741	0.00400535	0.0970245	-2.22483
ENSG00000171208	NETO2	chr16	protein_coding	0.850248	2.02655	2.99502	0.00403258	0.0971309	-2.00112
ENSG00000175697	GPR156	chr3	protein_coding	1.11494	0.74247	2.99234	0.00406331	0.0975584	-1.9647
ENSG00000224388	BACE2-IT1	chr21	antisense	-1.75722	1.08172	-2.99251	0.00406134	0.0975584	-2.03219
ENSG00000203879	GDI1	chrX	protein_coding	-0.326723	6.54391	-2.99096	0.00407914	0.0977824	-2.29444
ENSG00000104375	STK3	chr8	protein_coding	-0.661312	7.7097	-2.98931	0.00409821	0.0980088	-2.27076
ENSG00000257027	AC010186.3	chr12	sense_intronic	0.613481	2.42974	2.98902	0.00410163	0.0980088	-2.05335
ENSG00000068831	RASGRP2	chr11	protein_coding	0.881972	2.32322	2.98799	0.00411356	0.0981379	-2.0508
ENSG00000224877	NDUFAF8	chr17	protein_coding	0.459099	2.28946	2.98667	0.00412898	0.0983496	-2.03939
ENSG00000196453	ZNF777	chr7	protein_coding	-0.648446	4.97103	-2.98347	0.00416655	0.0984642	-2.25706
ENSG00000077063	CTTNBP2	chr7	protein_coding	0.867125	2.30477	2.98404	0.00415976	0.0984642	-2.06646
ENSG00000112137	PHACTR1	chr6	protein_coding	0.876778	1.97893	2.98383	0.00416228	0.0984642	-2.0448
ENSG00000154767	XPC	chr3	protein_coding	-0.375597	6.09923	-2.98435	0.00415619	0.0984642	-2.31248
ENSG00000119703	ZC2HC1C	chr14	protein_coding	-0.751049	3.37134	-2.98562	0.00414126	0.0984642	-2.09268
ENSG00000134285	FKBP11	chr12	protein_coding	0.769337	2.48325	2.98116	0.00419384	0.0987985	-2.08434
ENSG00000143515	ATP8B2	chr1	protein_coding	0.603976	4.94727	2.9812	0.00419332	0.0987985	-2.30193
ENSG00000198363	ASPH	chr8	protein_coding	0.397522	6.8718	2.97932	0.00421563	0.0990192	-2.3053
ENSG00000100528	CNIH1	chr14	protein_coding	0.335972	5.49594	2.97926	0.00421639	0.0990192	-2.32115
ENSG00000144061	NPHP1	chr2	protein_coding	0.812797	0.283264	2.97842	0.00422636	0.0990586	-2.02417
ENSG00000121690	DEPDC7	chr11	protein_coding	1.2466	-0.304737	2.97793	0.00423221	0.0990586	-2.0533
ENSG00000159445	THEM4	chr1	protein_coding	0.568244	2.54206	2.97746	0.00423784	0.0990586	-2.09068
ENSG00000106948	AKNA	chr9	protein_coding	0.604494	4.35616	2.97098	0.00431606	0.0993422	-2.29335
ENSG00000120306	CYSTM1	chr5	protein_coding	0.52839	4.71409	2.9722	0.00430125	0.0993422	-2.30809
ENSG00000128039	SRD5A3	chr4	protein_coding	0.676163	2.99041	2.97167	0.00430768	0.0993422	-2.16996
ENSG00000233757	AC092835.1	chr2	protein_coding	0.673611	0.745519	2.97114	0.00431413	0.0993422	-2.01211
ENSG00000141542	RAB40B	chr17	protein_coding	0.679101	1.53878	2.97249	0.00429768	0.0993422	-2.01716
ENSG00000198826	ARHGAP11A	chr15	protein_coding	0.640487	1.71289	2.97434	0.00427532	0.0993422	-2.02404
ENSG00000136169	SETDB2	chr13	protein_coding	0.63142	3.65133	2.97119	0.00431348	0.0993422	-2.23079
ENSG00000111319	SCNN1A	chr12	protein_coding	1.35558	0.028612	2.97147	0.00431015	0.0993422	-2.02866
ENSG00000123080	CDKN2C	chr1	protein_coding	0.624029	2.1471	2.97561	0.00426001	0.0993422	-2.06124
ENSG00000116704	SLC35D1	chr1	protein_coding	0.500685	4.93345	2.97134	0.00431168	0.0993422	-2.32335
ENSG00000178662	CSRNP3	chr2	protein_coding	0.975437	0.911254	2.97042	0.00432289	0.0993472	-2.01293
ENSG00000100523	DDHD1	chr14	protein_coding	0.488318	5.37526	2.96866	0.00434434	0.0996876	-2.34486
ENSG00000197565	COL4A6	chrX	protein_coding	1.61307	1.30573	2.96667	0.00436878	0.0998832	-2.0457
ENSG00000144668	ITGA9	chr3	protein_coding	0.696286	5.29881	2.96566	0.0043812	0.0998832	-2.35445
ENSG00000144354	CDCA7	chr2	protein_coding	0.728105	2.68632	2.96527	0.00438609	0.0998832	-2.14107
ENSG00000100796	PPP4R3A	chr14	protein_coding	-0.34201	7.05617	-2.96623	0.00437419	0.0998832	-2.34647
ENSG00000081985	IL12RB2	chr1	protein_coding	-0.882919	4.20876	-2.96653	0.00437049	0.0998832	-2.22074
ENSG00000115355	CCDC88A	chr2	protein_coding	0.594277	5.44645	2.96417	0.00439967	0.100013	-2.35916
ENSG00000011478	QPCTL	chr19	protein_coding	0.577287	1.43516	2.96335	0.00440985	0.100013	-2.03867
ENSG00000158483	FAM86C1	chr11	protein_coding	0.649438	1.08845	2.96314	0.00441247	0.100013	-2.02817
ENSG00000073921	PICALM	chr11	protein_coding	-0.439021	9.07796	-2.96266	0.00441838	0.100013	-2.24697
ENSG00000168538	TRAPPC11	chr4	protein_coding	-0.36474	6.4291	-2.96155	0.00443218	0.100174	-2.37098
ENSG00000088854	C20orf194	chr20	protein_coding	0.60535	4.80359	2.95995	0.00445224	0.10024	-2.34693
ENSG00000120802	TMPO	chr12	protein_coding	0.318797	6.13294	2.96031	0.00444771	0.10024	-2.37259
ENSG00000162366	PDZK1IP1	chr1	protein_coding	2.38157	-1.56932	2.95972	0.00445511	0.10024	-2.27059
ENSG00000141232	TOB1	chr17	protein_coding	0.794943	2.93319	2.95811	0.00447533	0.100544	-2.19842
ENSG00000184500	PROS1	chr3	protein_coding	0.599116	5.25634	2.95606	0.00450118	0.100674	-2.37417
ENSG00000143771	CNIH4	chr1	protein_coding	0.353141	5.27776	2.95611	0.00450056	0.100674	-2.37226
ENSG00000143398	PIP5K1A	chr1	protein_coding	-0.462202	7.41086	-2.95628	0.00449838	0.100674	-2.36269
ENSG00000126561	STAT5A	chr17	protein_coding	-0.522126	5.71926	-2.95359	0.00453259	0.101226	-2.38053
ENSG00000119684	MLH3	chr14	protein_coding	-0.354459	5.78808	-2.95278	0.00454291	0.101305	-2.38882
ENSG00000156675	RAB11FIP1	chr8	protein_coding	-0.488671	7.72658	-2.95214	0.00455107	0.101337	-2.35632
ENSG00000105928	GSDME	chr7	protein_coding	0.405177	5.34189	2.94411	0.00465484	0.10227	-2.40768
ENSG00000170915	PAQR8	chr6	protein_coding	0.569969	3.55383	2.94482	0.00464558	0.10227	-2.28895
ENSG00000137312	FLOT1	chr6	protein_coding	-0.327156	6.28221	-2.94466	0.00464761	0.10227	-2.41398
ENSG00000137171	KLC4	chr6	protein_coding	-0.315259	4.26615	-2.94325	0.00466604	0.10227	-2.32116
ENSG00000196159	FAT4	chr4	protein_coding	0.835355	5.42532	2.94765	0.00460879	0.10227	-2.39969
ENSG00000018189	RUFY3	chr4	protein_coding	0.367231	4.82038	2.94388	0.00465777	0.10227	-2.38469
ENSG00000108107	RPL28	chr19	protein_coding	0.357672	6.26465	2.94328	0.00466569	0.10227	-2.41401
ENSG00000063244	U2AF2	chr19	protein_coding	-0.243581	6.22653	-2.94701	0.00461706	0.10227	-2.40812
ENSG00000176903	PNMA1	chr14	protein_coding	0.574417	4.00446	2.94338	0.00466439	0.10227	-2.33269
ENSG00000122861	PLAU	chr10	protein_coding	-0.976441	7.11957	-2.94312	0.0046678	0.10227	-2.40765
ENSG00000173218	VANGL1	chr1	protein_coding	0.545862	3.40396	2.94418	0.00465392	0.10227	-2.26923
ENSG00000170852	KBTBD2	chr7	protein_coding	-0.335408	6.64145	-2.94226	0.00467903	0.102366	-2.41742
ENSG00000147082	CCNB3	chrX	protein_coding	-1.47317	-0.0326003	-2.93829	0.00473134	0.102411	-2.29378
ENSG00000085788	DDHD2	chr8	protein_coding	0.311398	5.02873	2.93897	0.00472239	0.102411	-2.40589
ENSG00000164889	SLC4A2	chr7	protein_coding	-0.469673	7.16247	-2.93849	0.00472871	0.102411	-2.41433
ENSG00000145545	SRD5A1	chr5	protein_coding	0.66654	1.51596	2.93852	0.00472835	0.102411	-2.10715
ENSG00000230076	RPL10P6	chr2	processed_pseudogene	2.86263	-1.07218	2.93804	0.00473465	0.102411	-2.24102
ENSG00000204262	COL5A2	chr2	protein_coding	0.747144	7.53526	2.93956	0.00471464	0.102411	-2.35572
ENSG00000166398	KIAA0355	chr19	protein_coding	-0.400892	6.01176	-2.9376	0.00474058	0.102411	-2.42897
ENSG00000224078	SNHG14	chr15	processed_transcript	0.841148	2.8724	2.93746	0.0047424	0.102411	-2.24311
ENSG00000075239	ACAT1	chr11	protein_coding	0.458754	4.39798	2.94129	0.00469174	0.102411	-2.36196
ENSG00000124260	MAGEA10	chrX	protein_coding	-0.836982	5.42227	-2.92826	0.00486601	0.102899	-2.41615
ENSG00000082458	DLG3	chrX	protein_coding	-0.586337	5.32233	-2.93136	0.004824	0.102899	-2.41014
ENSG00000047644	WWC3	chrX	protein_coding	-0.610565	7.52788	-2.93308	0.00480096	0.102899	-2.41839
ENSG00000106346	USP42	chr7	protein_coding	-0.391065	4.7298	-2.93196	0.00481602	0.102899	-2.38424
ENSG00000118564	FBXL5	chr4	protein_coding	0.352757	6.4027	2.92897	0.00485638	0.102899	-2.44838
ENSG00000109743	BST1	chr4	protein_coding	0.593281	2.60116	2.92935	0.00485125	0.102899	-2.21728
ENSG00000109445	ZNF330	chr4	protein_coding	0.4344	4.1926	2.93353	0.00479481	0.102899	-2.37212
ENSG00000162878	PKDCC	chr2	protein_coding	1.12105	2.06441	2.93354	0.00479466	0.102899	-2.18362
ENSG00000236144	TMEM147-AS1	chr19	antisense	0.762369	0.615937	2.92814	0.00486766	0.102899	-2.10986
ENSG00000130402	ACTN4	chr19	protein_coding	-0.33652	8.37281	-2.93204	0.00481483	0.102899	-2.36006
ENSG00000129354	AP1M2	chr19	protein_coding	-0.700106	5.58721	-2.92841	0.00486405	0.102899	-2.43392
ENSG00000184992	BRI3BP	chr12	protein_coding	0.578428	3.61705	2.92915	0.00485397	0.102899	-2.32381
ENSG00000174437	ATP2A2	chr12	protein_coding	0.338574	7.56702	2.93216	0.00481323	0.102899	-2.38834
ENSG00000173157	ADAMTS20	chr12	protein_coding	1.54723	-0.165269	2.93016	0.00484026	0.102899	-2.14502
ENSG00000150347	ARID5B	chr10	protein_coding	-0.500746	8.29836	-2.93257	0.00480776	0.102899	-2.37417
ENSG00000176076	KCNE5	chrX	protein_coding	-1.26662	0.556102	-2.92761	0.00487488	0.102907	-2.21762
ENSG00000172340	SUCLG2	chr3	protein_coding	0.371	5.16838	2.92642	0.00489116	0.102961	-2.44534
ENSG00000172046	USP19	chr3	protein_coding	-0.325906	6.06108	-2.92664	0.00488814	0.102961	-2.45868
ENSG00000158517	NCF1	chr7	protein_coding	0.977496	1.39904	2.92524	0.00490728	0.103156	-2.1372
ENSG00000182518	FAM104B	chrX	protein_coding	0.532676	2.11939	2.92434	0.00491968	0.103272	-2.18061
ENSG00000211892	IGHG4	chr14	IG_C_gene	-2.47776	0.667015	-2.92327	0.00493445	0.103438	-2.27106
ENSG00000033170	FUT8	chr14	protein_coding	-0.627785	7.51358	-2.92228	0.0049481	0.10354	-2.44568
ENSG00000198873	GRK5	chr10	protein_coding	-0.481351	5.82723	-2.92191	0.00495311	0.10354	-2.46462
ENSG00000147130	ZMYM3	chrX	protein_coding	0.395516	3.99417	2.92124	0.0049625	0.103592	-2.38358
ENSG00000198680	TUSC1	chr9	protein_coding	-0.649656	4.00195	-2.91911	0.00499205	0.104064	-2.31918
ENSG00000173715	C11orf80	chr11	protein_coding	-0.659293	2.6567	-2.9171	0.00502006	0.104503	-2.17671
ENSG00000102096	PIM2	chrX	protein_coding	0.630875	1.89594	2.91503	0.00504914	0.104746	-2.18404
ENSG00000106080	FKBP14	chr7	protein_coding	0.594999	4.21751	2.91398	0.00506394	0.104746	-2.42696
ENSG00000167565	SERTAD3	chr19	protein_coding	-0.519326	5.4456	-2.91281	0.00508047	0.104746	-2.4717
ENSG00000105732	ZNF574	chr19	protein_coding	-0.414731	3.83331	-2.91503	0.00504913	0.104746	-2.33978
ENSG00000273559	CWC25	chr17	protein_coding	-0.425838	3.26509	-2.9129	0.00507931	0.104746	-2.27611
ENSG00000161513	FDXR	chr17	protein_coding	0.682402	2.01593	2.91315	0.00507576	0.104746	-2.19538
ENSG00000011295	TTC19	chr17	protein_coding	0.425557	4.89036	2.91381	0.00506637	0.104746	-2.4646
ENSG00000135063	FAM189A2	chr9	protein_coding	0.720783	0.52067	2.91208	0.00509085	0.104816	-2.14894
ENSG00000167635	ZNF146	chr19	protein_coding	-0.282497	6.9046	-2.91006	0.0051196	0.105263	-2.49151
ENSG00000147257	GPC3	chrX	protein_coding	-0.850905	10.2997	-2.90941	0.00512888	0.10531	-2.30871
ENSG00000159921	GNE	chr9	protein_coding	-0.737623	7.99094	-2.90837	0.00514381	0.105473	-2.45876
ENSG00000171843	MLLT3	chr9	protein_coding	0.435633	4.10702	2.90735	0.00515834	0.105545	-2.42833
ENSG00000088826	SMOX	chr20	protein_coding	1.24914	1.22444	2.90665	0.00516842	0.105545	-2.16738
ENSG00000186665	C17orf58	chr17	protein_coding	0.487135	3.60076	2.90713	0.00516158	0.105545	-2.37366
ENSG00000121903	ZSCAN20	chr1	protein_coding	-0.393926	3.39143	-2.90396	0.00520724	0.106194	-2.32048
ENSG00000071205	ARHGAP10	chr4	protein_coding	0.548338	4.70216	2.90283	0.00522361	0.106383	-2.48661
ENSG00000068308	OTUD5	chrX	protein_coding	-0.316906	5.87226	-2.90026	0.00526108	0.106994	-2.52241
ENSG00000143093	STRIP1	chr1	protein_coding	-0.355952	5.92997	-2.8998	0.00526782	0.106994	-2.5245
ENSG00000107140	TESK1	chr9	protein_coding	-0.470688	4.13079	-2.89778	0.00529752	0.107166	-2.41034
ENSG00000177570	SAMD12	chr8	protein_coding	1.716	-0.593052	2.89816	0.00529188	0.107166	-2.28118
ENSG00000175066	GK5	chr3	protein_coding	0.488861	4.42646	2.89584	0.00532621	0.107166	-2.47977
ENSG00000115211	EIF2B4	chr2	protein_coding	-0.323144	4.46538	-2.8962	0.00532086	0.107166	-2.45001
ENSG00000139641	ESYT1	chr12	protein_coding	0.447445	6.39985	2.89723	0.00530559	0.107166	-2.52536
ENSG00000236287	ZBED5	chr11	protein_coding	-0.376147	5.3775	-2.89625	0.0053201	0.107166	-2.51435
ENSG00000197601	FAR1	chr11	protein_coding	0.463502	5.6353	2.8968	0.00531202	0.107166	-2.53171
ENSG00000063601	MTMR1	chrX	protein_coding	-0.546498	7.03765	-2.89386	0.00535549	0.107462	-2.53326
ENSG00000164674	SYTL3	chr6	protein_coding	0.806425	0.791913	2.8934	0.00536237	0.107462	-2.18467
ENSG00000118276	B4GALT6	chr18	protein_coding	0.697188	2.15286	2.89389	0.00535504	0.107462	-2.25391
ENSG00000189403	HMGB1	chr13	protein_coding	0.367817	6.59232	2.89274	0.00537225	0.107517	-2.53352
ENSG00000136840	ST6GALNAC4	chr9	protein_coding	0.713151	2.36628	2.88777	0.0054468	0.107642	-2.2962
ENSG00000104320	NBN	chr8	protein_coding	0.41212	5.80608	2.88734	0.0054533	0.107642	-2.55628
ENSG00000204356	NELFE	chr6	protein_coding	-0.469562	5.21469	-2.88828	0.0054391	0.107642	-2.52426
ENSG00000156453	PCDH1	chr5	protein_coding	-0.751234	8.53408	-2.89033	0.0054083	0.107642	-2.46871
ENSG00000123213	NLN	chr5	protein_coding	0.447183	4.1457	2.88986	0.00541536	0.107642	-2.47336
ENSG00000261167	AC107027.3	chr3	sense_overlapping	0.505557	1.3842	2.89027	0.00540918	0.107642	-2.2077
ENSG00000163590	PPM1L	chr3	protein_coding	0.461301	5.60611	2.88846	0.00543631	0.107642	-2.55196
ENSG00000082781	ITGB5	chr3	protein_coding	0.407159	7.25039	2.88796	0.00544396	0.107642	-2.51555
ENSG00000105229	PIAS4	chr19	protein_coding	-0.4152	4.82465	-2.89003	0.00541277	0.107642	-2.49065
ENSG00000139289	PHLDA1	chr12	protein_coding	0.678016	4.23809	2.89086	0.00540028	0.107642	-2.48681
ENSG00000110066	KMT5B	chr11	protein_coding	-0.307367	6.33707	-2.88707	0.00545731	0.107642	-2.55835
ENSG00000181744	C3orf58	chr3	protein_coding	0.696994	5.05929	2.88499	0.00548892	0.108124	-2.55279
ENSG00000072736	NFATC3	chr16	protein_coding	-0.255751	5.98814	-2.8844	0.00549783	0.108158	-2.56392
ENSG00000088386	SLC15A1	chr13	protein_coding	1.27908	1.72405	2.88287	0.00552128	0.108477	-2.26502
ENSG00000187391	MAGI2	chr7	protein_coding	0.61366	1.53134	2.87781	0.00559913	0.108731	-2.2418
ENSG00000170584	NUDCD2	chr5	protein_coding	0.388454	3.74912	2.88014	0.0055632	0.108731	-2.45335
ENSG00000177732	SOX12	chr20	protein_coding	0.56555	1.94415	2.88073	0.00555401	0.108731	-2.27748
ENSG00000142552	RCN3	chr19	protein_coding	0.950776	3.38542	2.87876	0.00558445	0.108731	-2.43424
ENSG00000165959	CLMN	chr14	protein_coding	-0.769545	6.67914	-2.87902	0.00558047	0.108731	-2.57694
ENSG00000139174	PRICKLE1	chr12	protein_coding	0.687064	3.04184	2.8778	0.00559932	0.108731	-2.40632
ENSG00000165655	ZNF503	chr10	protein_coding	0.898249	1.64951	2.87955	0.00557225	0.108731	-2.2621
ENSG00000162852	CNST	chr1	protein_coding	-0.611864	6.54032	-2.8783	0.00559156	0.108731	-2.57939
ENSG00000158747	NBL1	chr1	protein_coding	1.00972	3.10543	2.88136	0.00554438	0.108731	-2.41782
ENSG00000165675	ENOX2	chrX	protein_coding	-0.345118	4.2404	-2.87655	0.00561871	0.108761	-2.4829
ENSG00000153071	DAB2	chr5	protein_coding	-0.527417	10.2503	-2.87491	0.00564428	0.108761	-2.38257
ENSG00000196220	SRGAP3	chr3	protein_coding	0.650484	2.30007	2.8761	0.00562565	0.108761	-2.31697
ENSG00000114107	CEP70	chr3	protein_coding	0.548245	2.4362	2.87502	0.00564258	0.108761	-2.33324
ENSG00000179262	RAD23A	chr19	protein_coding	-0.330447	6.26689	-2.87526	0.00563871	0.108761	-2.58776
ENSG00000174807	CD248	chr11	protein_coding	1.74229	3.839	2.87712	0.00560987	0.108761	-2.51933
ENSG00000114315	HES1	chr3	protein_coding	-0.778855	5.74388	-2.87289	0.00567591	0.108876	-2.57616
ENSG00000184731	FAM110C	chr2	protein_coding	2.26482	-2.49511	2.8731	0.00567256	0.108876	-2.56951
ENSG00000263586	HID1-AS1	chr17	antisense	-1.18299	0.326909	-2.87268	0.00567921	0.108876	-2.40131
ENSG00000139517	LNX2	chr13	protein_coding	-0.548246	5.16763	-2.8727	0.00567886	0.108876	-2.55015
ENSG00000173905	GOLIM4	chr3	protein_coding	0.506187	5.44554	2.87128	0.00570122	0.109066	-2.59201
ENSG00000115841	RMDN2	chr2	protein_coding	0.522737	2.11341	2.87112	0.00570364	0.109066	-2.29426
ENSG00000115839	RAB3GAP1	chr2	protein_coding	-0.489926	7.70575	-2.86904	0.00573661	0.109557	-2.56435
ENSG00000158636	EMSY	chr11	protein_coding	-0.483415	6.564	-2.86811	0.00575137	0.109699	-2.60462
ENSG00000198373	WWP2	chr16	protein_coding	-0.303025	6.33713	-2.86758	0.00575978	0.10972	-2.60667
ENSG00000183943	PRKX	chrX	protein_coding	1.0017	4.46791	2.86547	0.00579335	0.10973	-2.57037
ENSG00000127948	POR	chr7	protein_coding	-0.743831	7.62563	-2.86507	0.00579982	0.10973	-2.58356
ENSG00000085377	PREP	chr6	protein_coding	0.541072	5.29453	2.86523	0.00579715	0.10973	-2.60198
ENSG00000261824	LINC00662	chr19	lincRNA	0.750237	1.13685	2.86472	0.00580534	0.10973	-2.25852
ENSG00000213853	EMP2	chr16	protein_coding	-0.875739	7.90325	-2.86298	0.00583327	0.10973	-2.58432
ENSG00000140526	ABHD2	chr15	protein_coding	0.571163	5.80393	2.86658	0.00577568	0.10973	-2.60704
ENSG00000102781	KATNAL1	chr13	protein_coding	0.734398	3.01941	2.86668	0.00577413	0.10973	-2.41265
ENSG00000047617	ANO2	chr12	protein_coding	-0.788588	5.92491	-2.86344	0.00582597	0.10973	-2.60494
ENSG00000285878	AP002961.1	chr11	antisense	-1.47481	1.65568	-2.86401	0.00581672	0.10973	-2.25056
ENSG00000052723	SIKE1	chr1	protein_coding	0.25375	5.41499	2.8633	0.00582824	0.10973	-2.60899
ENSG00000134115	CNTN6	chr3	protein_coding	1.66036	0.0334265	2.8617	0.00585394	0.109981	-2.2862
ENSG00000225648	SBDSP1	chr7	transcribed_unprocessed_pseudogene	-0.406405	4.33794	-2.85993	0.00588266	0.110108	-2.52894
ENSG00000164176	EDIL3	chr5	protein_coding	1.10298	2.79782	2.86074	0.00586953	0.110108	-2.438
ENSG00000111666	CHPT1	chr12	protein_coding	0.435094	4.60725	2.8601	0.0058798	0.110108	-2.58225
ENSG00000061337	LZTS1	chr8	protein_coding	0.773131	3.69213	2.8593	0.00589279	0.110145	-2.51366
ENSG00000076826	CAMSAP3	chr19	protein_coding	-0.900794	3.57418	-2.85845	0.00590662	0.110145	-2.42558
ENSG00000174243	DDX23	chr12	protein_coding	-0.401832	6.86815	-2.85879	0.00590104	0.110145	-2.6204
ENSG00000161904	LEMD2	chr6	protein_coding	-0.292412	5.78007	-2.85534	0.00595746	0.110304	-2.63103
ENSG00000251513	LIX1-AS1	chr5	lincRNA	-1.21664	0.721028	-2.85523	0.00595921	0.110304	-2.36817
ENSG00000145907	G3BP1	chr5	protein_coding	0.228286	7.33406	2.85675	0.00593431	0.110304	-2.59235
ENSG00000170579	DLGAP1	chr18	protein_coding	1.32102	0.739291	2.85599	0.00594682	0.110304	-2.2674
ENSG00000119537	KDSR	chr18	protein_coding	-0.40933	6.22656	-2.85667	0.00593569	0.110304	-2.63338
ENSG00000162231	NXF1	chr11	protein_coding	-0.504891	6.74602	-2.85628	0.00594203	0.110304	-2.6318
ENSG00000143382	ADAMTSL4	chr1	protein_coding	-0.591042	9.01757	-2.85424	0.00597555	0.110471	-2.52714
ENSG00000072858	SIDT1	chr3	protein_coding	0.857842	0.702181	2.8536	0.00598604	0.110528	-2.2726
ENSG00000131023	LATS1	chr6	protein_coding	-0.384108	6.93724	-2.85294	0.00599701	0.110595	-2.63509
ENSG00000078304	PPP2R5C	chr14	protein_coding	0.293545	6.24195	2.85195	0.00601333	0.11076	-2.64257
ENSG00000170323	FABP4	chr8	protein_coding	-1.58127	6.25751	-2.84053	0.0062051	0.111159	-2.64129
ENSG00000204256	BRD2	chr6	protein_coding	-0.41046	6.71798	-2.84143	0.00618983	0.111159	-2.66712
ENSG00000168824	NSG1	chr4	protein_coding	-0.974133	6.57962	-2.84511	0.00612762	0.111159	-2.65957
ENSG00000154822	PLCL2	chr3	protein_coding	-0.957461	5.42712	-2.8454	0.00612267	0.111159	-2.62062
ENSG00000172216	CEBPB	chr20	protein_coding	-0.597454	7.57403	-2.84864	0.00606839	0.111159	-2.62574
ENSG00000213225	NOC2LP1	chr2	transcribed_processed_pseudogene	-0.83958	2.49792	-2.84884	0.00606495	0.111159	-2.32665
ENSG00000150938	CRIM1	chr2	protein_coding	-0.59536	10.8803	-2.84895	0.00606322	0.111159	-2.41403
ENSG00000135972	MRPS9	chr2	protein_coding	0.432442	3.15142	2.84403	0.0061458	0.111159	-2.48192
ENSG00000115457	IGFBP2	chr2	protein_coding	1.49873	4.52162	2.84423	0.00614247	0.111159	-2.62556
ENSG00000134815	DHX34	chr19	protein_coding	-0.336673	4.00158	-2.84629	0.00610775	0.111159	-2.53135
ENSG00000105429	MEGF8	chr19	protein_coding	0.499653	4.77086	2.84278	0.00616689	0.111159	-2.63802
ENSG00000126858	RHOT1	chr17	protein_coding	-0.352942	6.23417	-2.84358	0.0061533	0.111159	-2.66603
ENSG00000166446	CDYL2	chr16	protein_coding	-0.712475	8.46245	-2.84244	0.00617263	0.111159	-2.59124
ENSG00000062038	CDH3	chr16	protein_coding	0.834273	3.65677	2.84777	0.00608288	0.111159	-2.53219
ENSG00000261821	AC090826.1	chr15	antisense	-1.40681	4.8414	-2.8431	0.0061614	0.111159	-2.54885
ENSG00000179335	CLK3	chr15	protein_coding	-0.387531	5.82688	-2.84089	0.00619899	0.111159	-2.66754
ENSG00000092470	WDR76	chr15	protein_coding	0.641857	3.03498	2.84467	0.00613492	0.111159	-2.46319
ENSG00000012822	CALCOCO1	chr12	protein_coding	-0.257049	6.70411	-2.84281	0.00616648	0.111159	-2.66297
ENSG00000262655	SPON1	chr11	protein_coding	1.071	5.22149	2.8418	0.00618356	0.111159	-2.66201
ENSG00000165895	ARHGAP42	chr11	protein_coding	-0.665335	7.60062	-2.84522	0.00612567	0.111159	-2.63071
ENSG00000148660	CAMK2G	chr10	protein_coding	-0.324583	6.91841	-2.84448	0.00613816	0.111159	-2.6561
ENSG00000134255	CEPT1	chr1	protein_coding	-0.400237	5.93601	-2.84856	0.00606968	0.111159	-2.65069
ENSG00000069424	KCNAB2	chr1	protein_coding	0.847272	2.02198	2.84057	0.00620453	0.111159	-2.38445
ENSG00000183354	KIAA2026	chr9	protein_coding	-0.339025	7.07838	-2.83234	0.00634613	0.111259	-2.68212
ENSG00000106809	OGN	chr9	protein_coding	3.20454	1.73415	2.83791	0.00624997	0.111259	-2.36354
ENSG00000106723	SPIN1	chr9	protein_coding	-0.439713	7.71765	-2.8322	0.00634858	0.111259	-2.65177
ENSG00000097007	ABL1	chr9	protein_coding	0.335664	6.07747	2.8331	0.00633287	0.111259	-2.69005
ENSG00000173334	TRIB1	chr8	protein_coding	-0.460802	6.24476	-2.8295	0.00639573	0.111259	-2.70043
ENSG00000145949	MYLK4	chr6	protein_coding	0.548159	1.34248	2.83218	0.00634884	0.111259	-2.33758
ENSG00000137364	TPMT	chr6	protein_coding	0.545724	3.30604	2.83319	0.00633131	0.111259	-2.53173
ENSG00000137274	BPHL	chr6	protein_coding	0.456247	2.11151	2.83022	0.00638311	0.111259	-2.39166
ENSG00000112343	TRIM38	chr6	protein_coding	0.360495	5.58978	2.83325	0.00633037	0.111259	-2.6868
ENSG00000233913	RPL10P9	chr5	processed_pseudogene	2.671	-0.129032	2.82975	0.00639132	0.111259	-2.3406
ENSG00000112902	SEMA5A	chr5	protein_coding	1.383	5.28584	2.83042	0.00637966	0.111259	-2.68679
ENSG00000039560	RAI14	chr5	protein_coding	-0.64512	8.95378	-2.83799	0.0062485	0.111259	-2.56541
ENSG00000053900	ANAPC4	chr4	protein_coding	0.531599	4.64767	2.8384	0.00624155	0.111259	-2.63904
ENSG00000169087	HSPBAP1	chr3	protein_coding	-0.460547	5.12184	-2.83262	0.00634122	0.111259	-2.65008
ENSG00000163001	CFAP36	chr2	protein_coding	0.510352	2.91198	2.83526	0.00629558	0.111259	-2.47954
ENSG00000198464	ZNF480	chr19	protein_coding	0.374017	4.02622	2.83201	0.00635193	0.111259	-2.60159
ENSG00000101680	LAMA1	chr18	protein_coding	0.911752	1.36074	2.83147	0.00636127	0.111259	-2.33568
ENSG00000004660	CAMKK1	chr17	protein_coding	0.87795	0.510097	2.83949	0.00622286	0.111259	-2.30457
ENSG00000172575	RASGRP1	chr15	protein_coding	-1.3699	5.53343	-2.83267	0.00634034	0.111259	-2.63514
ENSG00000084463	WBP11	chr12	protein_coding	-0.312489	6.65012	-2.83768	0.00625383	0.111259	-2.67743
ENSG00000233421	LINC01783	chr1	lincRNA	2.06733	-1.62975	2.83178	0.00635596	0.111259	-2.61537
ENSG00000142657	PGD	chr1	protein_coding	0.516443	5.63694	2.8374	0.00625861	0.111259	-2.67893
ENSG00000131778	CHD1L	chr1	protein_coding	0.420843	4.28264	2.83015	0.00638433	0.111259	-2.63084
ENSG00000116199	FAM20B	chr1	protein_coding	0.305622	6.31705	2.83691	0.00626708	0.111259	-2.67932
ENSG00000067208	EVI5	chr1	protein_coding	-0.315652	7.45291	-2.83306	0.00633358	0.111259	-2.66434
ENSG00000121797	CCRL2	chr3	protein_coding	0.844508	1.64651	2.82689	0.00644153	0.111705	-2.39026
ENSG00000149679	CABLES2	chr20	protein_coding	-0.500696	3.58482	-2.8251	0.00647326	0.111705	-2.519
ENSG00000101493	ZNF516	chr18	protein_coding	1.14886	2.8732	2.82643	0.0064498	0.111705	-2.52767
ENSG00000140525	FANCI	chr15	protein_coding	0.479685	4.22931	2.82475	0.00647939	0.111705	-2.62888
ENSG00000102796	DHRS12	chr13	protein_coding	0.47342	1.31282	2.82551	0.00646602	0.111705	-2.34129
ENSG00000166171	DPCD	chr10	protein_coding	0.575196	1.52625	2.82467	0.0064808	0.111705	-2.36389
ENSG00000138175	ARL3	chr10	protein_coding	0.484919	2.80061	2.8266	0.00644665	0.111705	-2.48132
ENSG00000134243	SORT1	chr1	protein_coding	-0.363903	7.93456	-2.82504	0.00647433	0.111705	-2.65345
ENSG00000088833	NSFL1C	chr20	protein_coding	-0.257658	6.12077	-2.82301	0.00651037	0.112086	-2.71643
ENSG00000125319	C17orf53	chr17	protein_coding	0.680944	0.866086	2.8208	0.00654976	0.112293	-2.34523
ENSG00000183735	TBK1	chr12	protein_coding	-0.473555	6.84386	-2.82167	0.00653431	0.112293	-2.71557
ENSG00000149115	TNKS1BP1	chr11	protein_coding	-0.508757	7.97659	-2.82066	0.00655231	0.112293	-2.66845
ENSG00000213390	ARHGAP19	chr10	protein_coding	0.377019	3.33253	2.82082	0.00654944	0.112293	-2.54769
ENSG00000037280	FLT4	chr5	protein_coding	-0.935185	8.23912	-2.81967	0.00657008	0.11247	-2.67329
ENSG00000151692	RNF144A	chr2	protein_coding	0.413395	4.28004	2.81867	0.00658807	0.112649	-2.65196
ENSG00000100982	PCIF1	chr20	protein_coding	-0.349773	4.83795	-2.81739	0.00661113	0.112668	-2.67556
ENSG00000162999	DUSP19	chr2	protein_coding	0.484077	1.94511	2.81766	0.00660626	0.112668	-2.40665
ENSG00000154380	ENAH	chr1	protein_coding	0.564781	6.01109	2.81736	0.00661166	0.112668	-2.7268
ENSG00000100425	BRD1	chr22	protein_coding	-0.338776	5.86199	-2.81599	0.00663643	0.112954	-2.72988
ENSG00000100823	APEX1	chr14	protein_coding	0.436341	4.91517	2.81561	0.00664349	0.112954	-2.71205
ENSG00000156140	ADAMTS3	chr4	protein_coding	-1.25534	4.75564	-2.81408	0.00667122	0.113255	-2.62313
ENSG00000180817	PPA1	chr10	protein_coding	0.31877	6.3103	2.81381	0.00667622	0.113255	-2.73597
ENSG00000228707	AL691426.1	chr9	lincRNA	-1.13367	2.2643	-2.813	0.00669085	0.113313	-2.38456
ENSG00000204524	ZNF805	chr19	protein_coding	-0.316848	4.42708	-2.81238	0.00670231	0.113313	-2.65387
ENSG00000135749	PCNX2	chr1	protein_coding	0.867497	1.65117	2.8126	0.00669825	0.113313	-2.40841
ENSG00000182890	GLUD2	chrX	protein_coding	0.787823	1.99637	2.81118	0.00672425	0.113557	-2.44722
ENSG00000106688	SLC1A1	chr9	protein_coding	0.750453	3.40622	2.80543	0.00683046	0.11356	-2.62155
ENSG00000128581	IFT22	chr7	protein_coding	0.608993	1.84561	2.80953	0.00675454	0.11356	-2.43497
ENSG00000164327	RICTOR	chr5	protein_coding	-0.447417	8.04065	-2.80713	0.00679901	0.11356	-2.69601
ENSG00000064651	SLC12A2	chr5	protein_coding	0.627905	4.52782	2.80366	0.00686364	0.11356	-2.71534
ENSG00000163975	MELTF	chr3	protein_coding	1.47275	0.39423	2.80872	0.00676957	0.11356	-2.37464
ENSG00000163536	SERPINI1	chr3	protein_coding	-1.66653	4.69985	-2.80795	0.00678371	0.11356	-2.6079
ENSG00000100376	FAM118A	chr22	protein_coding	0.723696	3.86877	2.80954	0.00675448	0.11356	-2.65324
ENSG00000100284	TOM1	chr22	protein_coding	-0.490883	6.92631	-2.80473	0.0068436	0.11356	-2.75363
ENSG00000124226	RNF114	chr20	protein_coding	-0.361193	6.51422	-2.80406	0.00685615	0.11356	-2.76161
ENSG00000092758	COL9A3	chr20	protein_coding	1.19766	0.206906	2.8044	0.0068498	0.11356	-2.39436
ENSG00000115902	SLC1A4	chr2	protein_coding	0.691362	3.82327	2.80495	0.00683943	0.11356	-2.65049
ENSG00000115446	UNC50	chr2	protein_coding	-0.386506	5.51433	-2.80892	0.00676587	0.11356	-2.73596
ENSG00000108510	MED13	chr17	protein_coding	-0.404065	8.93716	-2.80532	0.00683254	0.11356	-2.63952
ENSG00000118898	PPL	chr16	protein_coding	-0.997445	5.85247	-2.80967	0.00675202	0.11356	-2.73096
ENSG00000166225	FRS2	chr12	protein_coding	-0.384988	6.74244	-2.80376	0.00686159	0.11356	-2.76
ENSG00000161800	RACGAP1	chr12	protein_coding	0.48785	4.29909	2.80586	0.00682258	0.11356	-2.6867
ENSG00000122965	RBM19	chr12	protein_coding	-0.243652	4.93364	-2.80697	0.00680195	0.11356	-2.71549
ENSG00000137709	POU2F3	chr11	protein_coding	-0.988154	4.06137	-2.80308	0.00687441	0.11356	-2.58623
ENSG00000143815	LBR	chr1	protein_coding	0.354461	5.37352	2.80302	0.00687553	0.11356	-2.75809
ENSG00000116649	SRM	chr1	protein_coding	0.486603	3.41486	2.80423	0.00685285	0.11356	-2.61363
ENSG00000166503	HDGFL3	chr15	protein_coding	0.519924	4.30251	2.80182	0.0068981	0.113683	-2.70655
ENSG00000122966	CIT	chr12	protein_coding	0.655662	2.90535	2.80203	0.00689408	0.113683	-2.55583
ENSG00000205531	NAP1L4	chr11	protein_coding	-0.233026	5.7989	-2.79831	0.00696418	0.114646	-2.77277
ENSG00000101265	RASSF2	chr20	protein_coding	0.602227	5.19261	2.79775	0.00697482	0.114695	-2.76582
ENSG00000130529	TRPM4	chr19	protein_coding	0.651341	3.28404	2.79687	0.00699155	0.114845	-2.6134
ENSG00000003987	MTMR7	chr8	protein_coding	-0.900823	3.5409	-2.79597	0.00700877	0.114877	-2.54568
ENSG00000073712	FERMT2	chr14	protein_coding	0.284129	7.97714	2.79637	0.00700113	0.114877	-2.70141
ENSG00000166963	MAP1A	chr15	protein_coding	0.938935	3.85063	2.79484	0.00703039	0.115105	-2.69212
ENSG00000076650	GPATCH1	chr19	protein_coding	-0.398982	4.20247	-2.79395	0.00704731	0.115257	-2.66937
ENSG00000135414	GDF11	chr12	protein_coding	0.763958	1.64369	2.7932	0.00706173	0.115367	-2.44352
ENSG00000127483	HP1BP3	chr1	protein_coding	-0.318761	8.22554	-2.79272	0.00707101	0.115393	-2.71426
ENSG00000173200	PARP15	chr3	protein_coding	0.88023	0.604517	2.79026	0.00711844	0.115948	-2.41021
ENSG00000137936	BCAR3	chr1	protein_coding	-0.747814	7.30404	-2.79015	0.00712045	0.115948	-2.78489
ENSG00000175040	CHST2	chr3	protein_coding	1.32363	3.9819	2.78734	0.00717502	0.116472	-2.73462
ENSG00000239900	ADSL	chr22	protein_coding	0.408188	1.84989	2.78532	0.00721461	0.116472	-2.48121
ENSG00000159842	ABR	chr17	protein_coding	0.572997	3.94128	2.78656	0.00719034	0.116472	-2.71115
ENSG00000090487	SPG21	chr15	protein_coding	-0.38006	6.59541	-2.78542	0.00721251	0.116472	-2.80526
ENSG00000069667	RORA	chr15	protein_coding	-0.739758	6.16827	-2.78541	0.00721282	0.116472	-2.80523
ENSG00000254622	NAV2-AS4	chr11	antisense	-1.95656	2.59052	-2.78651	0.00719116	0.116472	-2.44056
ENSG00000186318	BACE1	chr11	protein_coding	0.557906	4.44388	2.78546	0.0072118	0.116472	-2.75881
ENSG00000162520	SYNC	chr1	protein_coding	-1.11608	3.09928	-2.78568	0.00720746	0.116472	-2.51195
ENSG00000164211	STARD4	chr5	protein_coding	-0.562437	6.00642	-2.78464	0.0072278	0.116498	-2.80613
ENSG00000140497	SCAMP2	chr15	protein_coding	-0.349828	6.67264	-2.78444	0.00723171	0.116498	-2.80743
ENSG00000052795	FNIP2	chr4	protein_coding	0.390972	6.2032	2.78325	0.00725523	0.116752	-2.81125
ENSG00000224652	LINC00885	chr3	lincRNA	-0.538446	2.99651	-2.78243	0.00727137	0.116841	-2.54718
ENSG00000067182	TNFRSF1A	chr12	protein_coding	-0.351162	7.05251	-2.78217	0.00727635	0.116841	-2.80226
ENSG00000158220	ESYT3	chr3	protein_coding	1.60744	0.281745	2.78175	0.00728475	0.116851	-2.43922
ENSG00000076770	MBNL3	chrX	protein_coding	-0.474696	10.4123	-2.77976	0.00732412	0.116866	-2.60272
ENSG00000156787	TBC1D31	chr8	protein_coding	0.541722	2.23108	2.77979	0.00732344	0.116866	-2.54142
ENSG00000146834	MEPCE	chr7	protein_coding	-0.375763	5.63072	-2.78121	0.00729533	0.116866	-2.80782
ENSG00000011243	AKAP8L	chr19	protein_coding	-0.378962	5.39162	-2.77974	0.0073245	0.116866	-2.80167
ENSG00000007047	MARK4	chr19	protein_coding	0.49232	3.40322	2.78005	0.00731841	0.116866	-2.6696
ENSG00000223403	MEG9	chr14	lincRNA	1.33774	-0.028023	2.77892	0.00734077	0.117001	-2.45109
ENSG00000172594	SMPDL3A	chr6	protein_coding	-0.469863	5.86795	-2.7779	0.00736111	0.117089	-2.8196
ENSG00000072832	CRMP1	chr4	protein_coding	0.962885	1.76083	2.77671	0.00738492	0.117089	-2.4875
ENSG00000081913	PHLPP1	chr18	protein_coding	-0.445596	6.46362	-2.7763	0.00739307	0.117089	-2.82972
ENSG00000198720	ANKRD13B	chr17	protein_coding	0.940329	-0.0186578	2.77728	0.0073735	0.117089	-2.45141
ENSG00000197702	PARVA	chr11	protein_coding	0.598384	6.86532	2.7773	0.00737306	0.117089	-2.80341
ENSG00000160584	SIK3	chr11	protein_coding	-0.456938	6.96415	-2.77648	0.00738954	0.117089	-2.82091
ENSG00000152439	ZNF773	chr19	protein_coding	-0.310658	3.31401	-2.7752	0.00741512	0.117315	-2.62261
ENSG00000185220	PGBD2	chr1	protein_coding	-0.440116	3.9275	-2.77398	0.00743967	0.11758	-2.68297
ENSG00000137075	RNF38	chr9	protein_coding	-0.387727	7.05552	-2.77075	0.00750503	0.117803	-2.8325
ENSG00000107372	ZFAND5	chr9	protein_coding	-0.26259	7.83151	-2.77152	0.00748932	0.117803	-2.78991
ENSG00000133739	LRRCC1	chr8	protein_coding	0.524574	2.36135	2.77019	0.00751651	0.117803	-2.57066
ENSG00000074966	TXK	chr4	protein_coding	-1.61532	5.65905	-2.77168	0.00748626	0.117803	-2.77742
ENSG00000174776	WDR49	chr3	protein_coding	-1.32189	0.562335	-2.7709	0.00750204	0.117803	-2.51548
ENSG00000065559	MAP2K4	chr17	protein_coding	-0.345599	6.40712	-2.7704	0.00751219	0.117803	-2.8438
ENSG00000087365	SF3B2	chr11	protein_coding	-0.295847	7.37741	-2.77192	0.00748132	0.117803	-2.81132
ENSG00000134644	PUM1	chr1	protein_coding	-0.272088	7.52009	-2.77171	0.00748561	0.117803	-2.80551
ENSG00000188092	GPR89B	chr1	protein_coding	0.662715	1.19735	2.76813	0.00755841	0.118336	-2.46608
ENSG00000259291	ZNF710-AS1	chr15	antisense	0.881488	1.43991	2.76576	0.00760706	0.118974	-2.48944
ENSG00000114346	ECT2	chr3	protein_coding	0.438922	4.56516	2.76373	0.0076489	0.119087	-2.80902
ENSG00000136709	WDR33	chr2	protein_coding	-0.201454	6.30478	-2.7647	0.00762887	0.119087	-2.85819
ENSG00000166105	GLB1L3	chr11	protein_coding	1.10282	1.00012	2.76451	0.00763268	0.119087	-2.4751
ENSG00000110497	AMBRA1	chr11	protein_coding	-0.322919	6.17626	-2.76348	0.00765389	0.119087	-2.86096
ENSG00000117000	RLF	chr1	protein_coding	-0.358694	6.27525	-2.76397	0.00764395	0.119087	-2.85992
ENSG00000165572	KBTBD6	chr13	protein_coding	0.394914	3.30481	2.76284	0.00766726	0.119172	-2.6995
ENSG00000167986	DDB1	chr11	protein_coding	-0.465873	10.048	-2.76208	0.00768291	0.119291	-2.66642
ENSG00000014164	ZC3H3	chr8	protein_coding	-0.468309	3.04912	-2.76128	0.00769959	0.119427	-2.62156
ENSG00000186716	BCR	chr22	protein_coding	-0.472373	7.2097	-2.75914	0.00774412	0.119747	-2.85357
ENSG00000219665	ZNF433-AS1	chr19	processed_transcript	0.680654	0.760566	2.75949	0.00773698	0.119747	-2.47968
ENSG00000120594	PLXDC2	chr10	protein_coding	0.75065	5.48738	2.75934	0.00773998	0.119747	-2.86676
ENSG00000164253	WDR41	chr5	protein_coding	0.557253	4.19811	2.7582	0.00776375	0.119927	-2.80093
ENSG00000159873	CCDC117	chr22	protein_coding	-0.444666	6.66854	-2.75644	0.00780083	0.120376	-2.87503
ENSG00000165124	SVEP1	chr9	protein_coding	-0.957754	12.2144	-2.75411	0.00784993	0.120554	-2.58107
ENSG00000086589	RBM22	chr5	protein_coding	-0.517575	6.71841	-2.75323	0.0078685	0.120554	-2.88241
ENSG00000159256	MORC3	chr21	protein_coding	-0.520719	7.43711	-2.75356	0.00786164	0.120554	-2.85969
ENSG00000089050	RBBP9	chr20	protein_coding	0.387279	4.0334	2.75485	0.00783432	0.120554	-2.78613
ENSG00000188554	NBR1	chr17	protein_coding	-0.301373	8.02615	-2.75461	0.00783941	0.120554	-2.81732
ENSG00000149328	GLB1L2	chr11	protein_coding	1.92266	-0.201739	2.75395	0.00785327	0.120554	-2.49614
ENSG00000158796	DEDD	chr1	protein_coding	-0.455057	5.88872	-2.75379	0.00785674	0.120554	-2.878
ENSG00000155792	DEPTOR	chr8	protein_coding	1.14248	2.61259	2.7527	0.00787978	0.120604	-2.6685
ENSG00000152784	PRDM8	chr4	protein_coding	-1.00566	2.53074	-2.75124	0.00791085	0.120825	-2.5631
ENSG00000101004	NINL	chr20	protein_coding	0.597873	1.82923	2.75089	0.00791831	0.120825	-2.56498
ENSG00000183091	NEB	chr2	protein_coding	-1.11066	5.5791	-2.75145	0.00790637	0.120825	-2.85387
ENSG00000119535	CSF3R	chr1	protein_coding	-0.718848	9.96221	-2.74952	0.00794757	0.121148	-2.70788
ENSG00000199377	RNU5F-1	chr1	snRNA	1.24635	0.423851	2.74877	0.00796377	0.121272	-2.50048
ENSG00000113272	THG1L	chr5	protein_coding	0.41463	2.87664	2.74811	0.00797792	0.121311	-2.67671
ENSG00000198691	ABCA4	chr1	protein_coding	1.00253	1.07472	2.7479	0.00798246	0.121311	-2.52144
ENSG00000166855	CLPX	chr15	protein_coding	-0.247226	6.2201	-2.74747	0.00799169	0.121328	-2.89968
ENSG00000197056	ZMYM1	chr1	protein_coding	0.273596	3.99139	2.74654	0.00801161	0.121508	-2.79206
ENSG00000104490	NCALD	chr8	protein_coding	0.676148	3.17654	2.74454	0.00805478	0.12204	-2.72685
ENSG00000182087	TMEM259	chr19	protein_coding	-0.306447	6.49685	-2.74326	0.00808258	0.122338	-2.9084
ENSG00000065609	SNAP91	chr6	protein_coding	1.79169	-0.712915	2.74035	0.0081461	0.122495	-2.55995
ENSG00000187678	SPRY4	chr5	protein_coding	-0.461756	5.8592	-2.74017	0.00815005	0.122495	-2.91156
ENSG00000189184	PCDH18	chr4	protein_coding	0.712135	6.24111	2.74143	0.00812246	0.122495	-2.90352
ENSG00000164066	INTU	chr4	protein_coding	0.497759	2.94725	2.74036	0.00814584	0.122495	-2.70172
ENSG00000163288	GABRB1	chr4	protein_coding	-2.2409	1.74119	-2.74074	0.0081376	0.122495	-2.52847
ENSG00000079263	SP140	chr2	protein_coding	1.17033	-0.10247	2.74179	0.00811473	0.122495	-2.53734
ENSG00000128908	INO80	chr15	protein_coding	-0.310842	6.1278	-2.74073	0.0081378	0.122495	-2.91525
ENSG00000049883	PTCD2	chr5	protein_coding	0.305821	3.44198	2.7384	0.00818898	0.122712	-2.75199
ENSG00000143319	ISG20L2	chr1	protein_coding	-0.277789	5.08051	-2.73853	0.00818607	0.122712	-2.88397
ENSG00000143314	MRPL24	chr1	protein_coding	0.357787	4.08499	2.73857	0.0081853	0.122712	-2.83493
ENSG00000125648	SLC25A23	chr19	protein_coding	0.610346	1.8485	2.73732	0.00821266	0.122944	-2.58105
ENSG00000180801	ARSJ	chr4	protein_coding	0.694859	3.20232	2.73619	0.00823758	0.122966	-2.75379
ENSG00000163520	FBLN2	chr3	protein_coding	0.732385	6.79266	2.73578	0.00824685	0.122966	-2.90147
ENSG00000132952	USPL1	chr13	protein_coding	-0.338904	4.86329	-2.73661	0.00822843	0.122966	-2.87371
ENSG00000142623	PADI1	chr1	protein_coding	2.01566	-1.77804	2.73611	0.00823956	0.122966	-2.73006
ENSG00000081791	DELE1	chr5	protein_coding	-0.253674	5.99515	-2.73442	0.00827682	0.123128	-2.92992
ENSG00000109107	ALDOC	chr17	protein_coding	1.24616	0.412222	2.73473	0.00826997	0.123128	-2.52829
ENSG00000149182	ARFGAP2	chr11	protein_coding	-0.32645	6.54812	-2.73418	0.00828224	0.123128	-2.92913
ENSG00000169255	B3GALNT1	chr3	protein_coding	0.418374	4.16084	2.73168	0.008338	0.123638	-2.85082
ENSG00000141458	NPC1	chr18	protein_coding	-0.439698	7.14507	-2.73153	0.00834126	0.123638	-2.92422
ENSG00000160741	CRTC2	chr1	protein_coding	-0.438266	4.87932	-2.73223	0.0083257	0.123638	-2.87837
ENSG00000165113	GKAP1	chr9	protein_coding	-0.535923	2.4059	-2.72949	0.0083872	0.123647	-2.61785
ENSG00000248663	LINC00992	chr5	lincRNA	-1.71347	1.5972	-2.72936	0.0083901	0.123647	-2.55122
ENSG00000151466	SCLT1	chr4	protein_coding	0.457091	3.96549	2.72931	0.0083912	0.123647	-2.84273
ENSG00000105519	CAPS	chr19	protein_coding	-0.646651	3.80588	-2.73086	0.00835639	0.123647	-2.76682
ENSG00000182809	CRIP2	chr14	protein_coding	-0.83987	6.69018	-2.72996	0.00837654	0.123647	-2.93925
ENSG00000136011	STAB2	chr12	protein_coding	2.22799	-1.30109	2.73023	0.00837058	0.123647	-2.58552
ENSG00000198429	ZNF69	chr19	protein_coding	0.609388	2.73358	2.72848	0.00840992	0.123746	-2.69964
ENSG00000023572	GLRX2	chr1	protein_coding	0.321693	3.40528	2.72828	0.00841443	0.123746	-2.78164
ENSG00000269293	ZSCAN16-AS1	chr6	antisense	0.716474	0.564757	2.7272	0.00843883	0.123924	-2.54453
ENSG00000197375	SLC22A5	chr5	protein_coding	-0.67083	5.84646	-2.72701	0.00844296	0.123924	-2.936
ENSG00000173598	NUDT4	chr12	protein_coding	-0.348815	7.09514	-2.72636	0.00845764	0.124018	-2.93467
ENSG00000105402	NAPA	chr19	protein_coding	-0.318526	5.49828	-2.72583	0.00846988	0.124076	-2.93681
ENSG00000165704	HPRT1	chrX	protein_coding	0.54376	2.05503	2.72529	0.00848211	0.124135	-2.64086
ENSG00000152413	HOMER1	chr5	protein_coding	0.474738	4.72001	2.72331	0.00852716	0.124551	-2.9208
ENSG00000260804	LINC01963	chr2	lincRNA	0.596154	1.96012	2.7234	0.00852498	0.124551	-2.6358
ENSG00000064655	EYA2	chr20	protein_coding	0.744848	2.5772	2.72197	0.00855774	0.124877	-2.70794
ENSG00000170271	FAXDC2	chr5	protein_coding	0.653063	3.82961	2.72148	0.00856898	0.124919	-2.84511
ENSG00000005187	ACSM3	chr16	protein_coding	0.666588	1.74244	2.72091	0.00858199	0.124988	-2.61986
ENSG00000169439	SDC2	chr8	protein_coding	0.539672	6.21126	2.72015	0.00859957	0.125122	-2.9601
ENSG00000160883	HK3	chr5	protein_coding	0.961618	1.55776	2.71873	0.00863221	0.125312	-2.62328
ENSG00000138615	CILP	chr15	protein_coding	2.05864	0.877045	2.71915	0.00862264	0.125312	-2.58343
ENSG00000139132	FGD4	chr12	protein_coding	-0.570806	7.38916	-2.7185	0.00863764	0.125312	-2.95034
ENSG00000186340	THBS2	chr6	protein_coding	1.69352	1.35265	2.71697	0.00867297	0.125583	-2.6173
ENSG00000145216	FIP1L1	chr4	protein_coding	-0.311903	5.21149	-2.71704	0.00867128	0.125583	-2.94554
ENSG00000166164	BRD7	chr16	protein_coding	-0.306081	6.82987	-2.71628	0.00868913	0.125695	-2.96674
ENSG00000146386	ABRACL	chr6	protein_coding	0.509678	3.322	2.71355	0.0087527	0.126251	-2.81202
ENSG00000204442	FAM155A	chr13	protein_coding	1.30758	0.470744	2.71395	0.00874319	0.126251	-2.57124
ENSG00000118200	CAMSAP2	chr1	protein_coding	-0.507009	8.21395	-2.71358	0.00875204	0.126251	-2.9117
ENSG00000112837	TBX18	chr6	protein_coding	0.709338	1.64244	2.71227	0.00878254	0.12656	-2.62678
ENSG00000233864	TTTY15	chrY	lincRNA	-0.228446	-1.11625	-2.71146	0.00880161	0.126713	-2.89997
ENSG00000082438	COBLL1	chr2	protein_coding	-0.645616	10.6009	-2.71072	0.00881914	0.126844	-2.76127
ENSG00000025770	NCAPH2	chr22	protein_coding	-0.404448	5.20046	-2.70914	0.00885629	0.126892	-2.95803
ENSG00000141452	RMC1	chr18	protein_coding	-0.413569	4.9121	-2.70915	0.00885613	0.126892	-2.93562
ENSG00000274937	AC090826.2	chr15	lincRNA	-1.59273	-0.302997	-2.70931	0.00885225	0.126892	-2.7859
ENSG00000149016	TUT1	chr11	protein_coding	-0.385902	2.3401	-2.70991	0.00883822	0.126892	-2.6628
ENSG00000136231	IGF2BP3	chr7	protein_coding	-0.463001	8.28527	-2.707	0.0089071	0.127112	-2.91939
ENSG00000170364	SETMAR	chr3	protein_coding	0.391273	3.14453	2.70695	0.00890829	0.127112	-2.79571
ENSG00000114450	GNB4	chr3	protein_coding	0.360724	6.19509	2.70671	0.00891389	0.127112	-2.99364
ENSG00000101447	FAM83D	chr20	protein_coding	0.855396	1.94575	2.70742	0.00889711	0.127112	-2.66769
ENSG00000104972	LILRB1	chr19	protein_coding	-1.16214	0.78669	-2.7078	0.00888799	0.127112	-2.58399
ENSG00000129680	MAP7D3	chrX	protein_coding	-0.611781	6.24144	-2.70578	0.00893601	0.127303	-2.99783
ENSG00000196562	SULF2	chr20	protein_coding	1.11826	4.75756	2.70544	0.00894426	0.127303	-2.97782
ENSG00000131401	NAPSB	chr19	transcribed_unprocessed_pseudogene	1.51925	-0.550711	2.70411	0.00897592	0.127633	-2.59672
ENSG00000160679	CHTOP	chr1	protein_coding	-0.288617	5.93989	-2.70331	0.008995	0.127783	-3.00236
ENSG00000147224	PRPS1	chrX	protein_coding	0.479935	3.26952	2.70278	0.00900789	0.127846	-2.83198
ENSG00000187097	ENTPD5	chr14	protein_coding	0.464344	3.46844	2.70204	0.0090256	0.127851	-2.84965
ENSG00000162692	VCAM1	chr1	protein_coding	1.00127	5.26778	2.7017	0.00903379	0.127851	-3.00172
ENSG00000162517	PEF1	chr1	protein_coding	-0.417168	6.49049	-2.70226	0.0090204	0.127851	-3.00617
ENSG00000170265	ZNF282	chr7	protein_coding	-0.320079	5.1048	-2.70104	0.00904966	0.127935	-2.97246
ENSG00000144040	SFXN5	chr2	protein_coding	0.368477	3.31427	2.70072	0.00905738	0.127935	-2.8327
ENSG00000108953	YWHAE	chr17	protein_coding	-0.302661	7.38551	-2.7004	0.00906524	0.127935	-2.98116
ENSG00000106524	ANKMY2	chr7	protein_coding	-0.469038	4.91557	-2.69887	0.00910223	0.128336	-2.95868
ENSG00000138767	CNOT6L	chr4	protein_coding	-0.445458	7.81559	-2.69811	0.00912068	0.128364	-2.96834
ENSG00000065882	TBC1D1	chr4	protein_coding	-0.457606	8.32489	-2.69808	0.00912131	0.128364	-2.93935
ENSG00000167283	ATP5MG	chr11	protein_coding	0.411746	4.19024	2.69746	0.00913639	0.128456	-2.93996
ENSG00000151414	NEK7	chr1	protein_coding	-0.594728	8.52368	-2.69689	0.00915024	0.128531	-2.93088
ENSG00000081377	CDC14B	chr9	protein_coding	0.523985	3.743	2.69136	0.00928591	0.12983	-2.91174
ENSG00000188343	FAM92A	chr8	protein_coding	0.456996	3.29364	2.6918	0.00927503	0.12983	-2.85779
ENSG00000080819	CPOX	chr3	protein_coding	0.382504	4.02361	2.69161	0.00927961	0.12983	-2.93364
ENSG00000018869	ZNF582	chr19	protein_coding	-0.457663	2.07863	-2.69168	0.00927785	0.12983	-2.66563
ENSG00000116741	RGS2	chr1	protein_coding	0.894851	5.11204	2.69136	0.00928591	0.12983	-3.02012
ENSG00000254343	AC091563.1	chr8	lincRNA	1.26013	-0.430044	2.69081	0.0092995	0.129848	-2.64815
ENSG00000168389	MFSD2A	chr1	protein_coding	-1.1156	9.05919	-2.69061	0.00930447	0.129848	-2.9321
ENSG00000111432	FZD10	chr12	protein_coding	-1.62872	4.11989	-2.68993	0.00932117	0.12996	-2.82324
ENSG00000134330	IAH1	chr2	protein_coding	0.348125	3.86091	2.6882	0.00936412	0.130438	-2.92508
ENSG00000181143	MUC16	chr19	protein_coding	1.52483	3.44012	2.68664	0.00940306	0.130859	-2.9513
ENSG00000165238	WNK2	chr9	protein_coding	0.865022	4.31823	2.6854	0.00943414	0.130958	-2.98195
ENSG00000155085	AK9	chr6	protein_coding	-0.490694	3.07783	-2.68358	0.00947965	0.130958	-2.7956
ENSG00000145349	CAMK2D	chr4	protein_coding	0.516459	4.55155	2.68421	0.00946399	0.130958	-3.00348
ENSG00000267702	AP005131.6	chr18	sense_intronic	1.37282	-0.665233	2.68445	0.00945793	0.130958	-2.70249
ENSG00000165389	SPTSSA	chr14	protein_coding	0.477132	5.15767	2.68383	0.00947343	0.130958	-3.0388
ENSG00000052841	TTC17	chr11	protein_coding	-0.392919	7.45809	-2.68254	0.00950597	0.130958	-3.02712
ENSG00000052749	RRP12	chr10	protein_coding	0.364138	3.49594	2.68347	0.00948256	0.130958	-2.90707
ENSG00000153904	DDAH1	chr1	protein_coding	0.65884	4.50178	2.68344	0.00948313	0.130958	-3.00234
ENSG00000143036	SLC44A3	chr1	protein_coding	0.533084	2.40114	2.68273	0.00950124	0.130958	-2.77081
ENSG00000132676	DAP3	chr1	protein_coding	0.2985	5.3793	2.68481	0.00944875	0.130958	-3.03867
ENSG00000117280	RAB29	chr1	protein_coding	0.520881	3.24533	2.68258	0.00950483	0.130958	-2.88435
ENSG00000111684	LPCAT3	chr12	protein_coding	-0.506769	6.48759	-2.68012	0.00956718	0.13168	-3.0591
ENSG00000101577	LPIN2	chr18	protein_coding	-0.349283	7.0914	-2.67971	0.00957741	0.1317	-3.04664
ENSG00000167657	DAPK3	chr19	protein_coding	-0.397507	5.4987	-2.67838	0.00961137	0.131779	-3.04573
ENSG00000185904	LINC00839	chr10	lincRNA	1.06316	0.784085	2.67904	0.00959444	0.131779	-2.64817
ENSG00000132763	MMACHC	chr1	protein_coding	0.65806	2.01211	2.67811	0.00961822	0.131779	-2.7326
ENSG00000117593	DARS2	chr1	protein_coding	0.314606	4.59024	2.67835	0.00961202	0.131779	-3.00861
ENSG00000148346	LCN2	chr9	protein_coding	1.34705	0.310104	2.67174	0.00978178	0.132002	-2.65868
ENSG00000147649	MTDH	chr8	protein_coding	0.579792	5.6084	2.67465	0.00970681	0.132002	-3.06913
ENSG00000182165	TP53TG1	chr7	lincRNA	0.665373	1.53927	2.67115	0.0097972	0.132002	-2.71767
ENSG00000164692	COL1A2	chr7	protein_coding	0.934409	9.00351	2.67227	0.00976809	0.132002	-2.89211
ENSG00000099956	SMARCB1	chr22	protein_coding	-0.500556	5.94101	-2.67319	0.00974441	0.132002	-3.07148
ENSG00000160213	CSTB	chr21	protein_coding	0.491279	3.86888	2.67463	0.00970735	0.132002	-2.96174
ENSG00000125821	DTD1	chr20	protein_coding	0.514984	2.10728	2.67099	0.00980133	0.132002	-2.76752
ENSG00000196235	SUPT5H	chr19	protein_coding	-0.254282	6.71233	-2.6738	0.0097288	0.132002	-3.06884
ENSG00000154914	USP43	chr17	protein_coding	-0.520991	6.76746	-2.67191	0.00977737	0.132002	-3.07489
ENSG00000237172	B3GNT9	chr16	protein_coding	0.542596	3.31528	2.67606	0.0096707	0.132002	-2.89918
ENSG00000166813	KIF7	chr15	protein_coding	0.55264	1.41738	2.67534	0.00968899	0.132002	-2.68371
ENSG00000157450	RNF111	chr15	protein_coding	-0.311579	6.34647	-2.67132	0.00979275	0.132002	-3.08016
ENSG00000128918	ALDH1A2	chr15	protein_coding	2.0662	1.86296	2.6764	0.00966192	0.132002	-2.77816
ENSG00000211896	IGHG1	chr14	IG_C_gene	-1.31393	2.65789	-2.67241	0.00976449	0.132002	-2.73925
ENSG00000149090	PAMR1	chr11	protein_coding	0.943248	5.25243	2.6715	0.00978806	0.132002	-3.06985
ENSG00000072518	MARK2	chr11	protein_coding	-0.3722	6.44206	-2.67243	0.00976406	0.132002	-3.07736
ENSG00000186283	TOR3A	chr1	protein_coding	0.402318	3.63316	2.6755	0.00968508	0.132002	-2.9334
ENSG00000158825	CDA	chr1	protein_coding	-1.12331	3.12852	-2.67169	0.00978321	0.132002	-2.79324
ENSG00000131697	NPHP4	chr1	protein_coding	0.67185	1.3404	2.67152	0.00978746	0.132002	-2.69779
ENSG00000198586	TLK1	chr2	protein_coding	-0.478627	7.90378	-2.6699	0.0098296	0.132264	-3.03484
ENSG00000188878	FBF1	chr17	protein_coding	0.685734	0.830032	2.66921	0.00984748	0.132386	-2.66604
ENSG00000102409	BEX4	chrX	protein_coding	-0.559008	6.38212	-2.66785	0.009883	0.132488	-3.08789
ENSG00000170677	SOCS6	chr18	protein_coding	-0.42064	6.76148	-2.66757	0.00989031	0.132488	-3.08469
ENSG00000166734	CASC4	chr15	protein_coding	0.390892	6.12138	2.66821	0.00987375	0.132488	-3.08597
ENSG00000142675	CNKSR1	chr1	protein_coding	-0.640288	4.66906	-2.66781	0.00988421	0.132488	-2.99717
ENSG00000145103	ILDR1	chr3	protein_coding	0.877686	1.78218	2.66718	0.00990054	0.132507	-2.75739
ENSG00000132640	BTBD3	chr20	protein_coding	0.380802	6.95652	2.66312	0.0100074	0.133817	-3.07589
ENSG00000184160	ADRA2C	chr4	protein_coding	1.67506	1.68634	2.66045	0.0100781	0.134524	-2.78921
ENSG00000105270	CLIP3	chr19	protein_coding	0.858277	2.4464	2.66059	0.0100744	0.134524	-2.84096
ENSG00000123106	CCDC91	chr12	protein_coding	-0.399731	4.91469	-2.65999	0.0100904	0.134569	-3.058
ENSG00000178297	TMPRSS9	chr19	protein_coding	-1.88414	0.238741	-2.65923	0.0101106	0.134718	-2.93314
ENSG00000083168	KAT6A	chr8	protein_coding	-0.360114	8.06665	-2.6583	0.0101356	0.134813	-3.04477
ENSG00000138814	PPP3CA	chr4	protein_coding	0.356346	5.38738	2.65841	0.0101325	0.134813	-3.10043
ENSG00000163923	RPL39L	chr3	protein_coding	0.850379	0.53503	2.65748	0.0101575	0.134865	-2.68762
ENSG00000116668	SWT1	chr1	protein_coding	-0.415772	5.43418	-2.65751	0.0101567	0.134865	-3.08905
ENSG00000272047	GTF2H5	chr6	protein_coding	0.430514	3.72045	2.65607	0.0101954	0.135011	-2.98162
ENSG00000146038	DCDC2	chr6	protein_coding	0.936241	1.00903	2.65641	0.0101863	0.135011	-2.70741
ENSG00000141753	IGFBP4	chr17	protein_coding	1.10714	6.89225	2.65627	0.0101901	0.135011	-3.07415
ENSG00000132554	RGS22	chr8	protein_coding	1.2912	0.071004	2.6543	0.0102431	0.135048	-2.69387
ENSG00000132432	SEC61G	chr7	protein_coding	0.375365	4.21156	2.65467	0.0102331	0.135048	-3.03707
ENSG00000155545	MIER3	chr5	protein_coding	-0.527362	6.30553	-2.65454	0.0102365	0.135048	-3.1191
ENSG00000176170	SPHK1	chr17	protein_coding	1.28696	0.177075	2.65543	0.0102125	0.135048	-2.69512
ENSG00000119242	CCDC92	chr12	protein_coding	0.441652	2.07211	2.65437	0.0102412	0.135048	-2.78755
ENSG00000136842	TMOD1	chr9	protein_coding	0.769508	1.594	2.65325	0.0102713	0.13514	-2.76412
ENSG00000106462	EZH2	chr7	protein_coding	0.612474	3.07028	2.6528	0.0102837	0.13514	-2.91503
ENSG00000173542	MOB1B	chr4	protein_coding	0.416589	5.06225	2.65105	0.0103311	0.13514	-3.10795
ENSG00000172845	SP3	chr2	protein_coding	-0.39914	8.22454	-2.65348	0.0102651	0.13514	-3.0469
ENSG00000079999	KEAP1	chr19	protein_coding	-0.363184	5.25634	-2.65107	0.0103307	0.13514	-3.1014
ENSG00000170442	KRT86	chr12	protein_coding	-1.84504	3.23938	-2.6517	0.0103134	0.13514	-2.81924
ENSG00000110400	NECTIN1	chr11	protein_coding	-0.741005	6.34549	-2.65118	0.0103275	0.13514	-3.12607
ENSG00000162669	HFM1	chr1	protein_coding	0.774075	0.315045	2.65171	0.0103131	0.13514	-2.69944
ENSG00000049089	COL9A2	chr1	protein_coding	0.748785	0.237556	2.6512	0.010327	0.13514	-2.70571
ENSG00000128641	MYO1B	chr2	protein_coding	0.458722	6.88293	2.64926	0.0103801	0.135351	-3.1087
ENSG00000167272	POP5	chr12	protein_coding	0.547273	2.11936	2.65006	0.0103582	0.135351	-2.80212
ENSG00000158006	PAFAH2	chr1	protein_coding	-0.441134	5.7361	-2.64914	0.0103832	0.135351	-3.12508
ENSG00000079277	MKNK1	chr1	protein_coding	0.402588	4.67363	2.64945	0.0103747	0.135351	-3.08273
ENSG00000171444	MCC	chr5	protein_coding	0.718924	5.09142	2.64857	0.0103989	0.135438	-3.12005
ENSG00000189190	ZNF600	chr19	protein_coding	-0.5095	4.98047	-2.64805	0.010413	0.135505	-3.07431
ENSG00000125733	TRIP10	chr19	protein_coding	-0.596377	6.05923	-2.64674	0.0104492	0.135857	-3.13141
ENSG00000227733	AC239809.3	chr1	lincRNA	-1.34794	1.56084	-2.64637	0.0104593	0.135871	-2.71219
ENSG00000147027	TMEM47	chrX	protein_coding	2.01511	-1.06996	2.64346	0.0105395	0.136105	-2.75606
ENSG00000196275	GTF2IRD2	chr7	protein_coding	-0.86412	1.74194	-2.64395	0.010526	0.136105	-2.72669
ENSG00000242498	ARPIN	chr15	protein_coding	0.324952	4.81468	2.64462	0.0105076	0.136105	-3.10904
ENSG00000167779	IGFBP6	chr12	protein_coding	1.63815	0.321181	2.64356	0.0105368	0.136105	-2.72798
ENSG00000135111	TBX3	chr12	protein_coding	-0.598405	8.8487	-2.64309	0.0105497	0.136105	-3.03239
ENSG00000174996	KLC2	chr11	protein_coding	-0.50429	4.52385	-2.64412	0.0105213	0.136105	-3.06199
ENSG00000159346	ADIPOR1	chr1	protein_coding	-0.345304	7.74335	-2.64357	0.0105365	0.136105	-3.09829
ENSG00000117594	HSD11B1	chr1	protein_coding	1.50394	3.6969	2.64334	0.010543	0.136105	-3.04705
ENSG00000168591	TMUB2	chr17	protein_coding	-0.266639	5.04257	-2.64165	0.0105898	0.136388	-3.11023
ENSG00000162817	C1orf115	chr1	protein_coding	-0.698236	9.18415	-2.64183	0.0105848	0.136388	-3.01604
ENSG00000266088	AC004585.1	chr17	lincRNA	-1.1833	2.60731	-2.64111	0.010605	0.136467	-2.7786
ENSG00000169519	METTL15	chr11	protein_coding	-0.30621	4.13178	-2.6399	0.0106386	0.136782	-3.0414
ENSG00000166526	ZNF3	chr7	protein_coding	-0.202861	4.86181	-2.63954	0.0106487	0.136794	-3.10577
ENSG00000132912	DCTN4	chr5	protein_coding	-0.277241	7.19672	-2.63787	0.0106956	0.136812	-3.13819
ENSG00000272886	DCP1A	chr3	protein_coding	-0.251693	6.09868	-2.63805	0.0106905	0.136812	-3.1577
ENSG00000198707	CEP290	chr12	protein_coding	0.54253	4.03564	2.63882	0.0106688	0.136812	-3.06234
ENSG00000196482	ESRRG	chr1	protein_coding	-0.631957	7.63166	-2.63854	0.0106767	0.136812	-3.12084
ENSG00000158008	EXTL1	chr1	protein_coding	1.46103	0.175015	2.63846	0.0106791	0.136812	-2.72742
ENSG00000271447	MMP28	chr17	protein_coding	-1.50199	0.663297	-2.63641	0.0107367	0.137105	-2.7599
ENSG00000135476	ESPL1	chr12	protein_coding	0.690616	1.88782	2.63642	0.0107365	0.137105	-2.81405
ENSG00000187260	WDR86	chr7	protein_coding	0.783449	2.82849	2.63581	0.0107535	0.137203	-2.95839
ENSG00000151498	ACAD8	chr11	protein_coding	0.302323	3.23631	2.63513	0.0107727	0.137331	-2.97012
ENSG00000164823	OSGIN2	chr8	protein_coding	0.847828	3.56588	2.63353	0.0108181	0.137385	-3.04475
ENSG00000180855	ZNF443	chr19	protein_coding	0.333093	2.77329	2.63359	0.0108164	0.137385	-2.91976
ENSG00000173801	JUP	chr17	protein_coding	-0.536788	7.99134	-2.63337	0.0108226	0.137385	-3.1125
ENSG00000092531	SNAP23	chr15	protein_coding	-0.428295	7.69944	-2.63404	0.0108038	0.137385	-3.12615
ENSG00000175782	SLC35E3	chr12	protein_coding	0.343648	3.37343	2.63442	0.010793	0.137385	-2.98484
ENSG00000135049	AGTPBP1	chr9	protein_coding	0.327823	4.93482	2.63209	0.010859	0.137605	-3.14387
ENSG00000112186	CAP2	chr6	protein_coding	-0.591982	5.83372	-2.6318	0.0108674	0.137605	-3.16083
ENSG00000108604	SMARCD2	chr17	protein_coding	-0.436133	7.17394	-2.63229	0.0108535	0.137605	-3.15522
ENSG00000101938	CHRDL1	chrX	protein_coding	4.42056	-1.13507	2.62807	0.0109741	0.137978	-2.7719
ENSG00000167081	PBX3	chr9	protein_coding	0.518274	2.93434	2.62665	0.0110149	0.137978	-2.95967
ENSG00000198517	MAFK	chr7	protein_coding	-0.463987	7.63804	-2.62782	0.0109813	0.137978	-3.1437
ENSG00000135604	STX11	chr6	protein_coding	-0.72105	4.75546	-2.62925	0.0109402	0.137978	-3.09145
ENSG00000133657	ATP13A3	chr3	protein_coding	0.437814	7.8155	2.62807	0.0109741	0.137978	-3.10758
ENSG00000058056	USP13	chr3	protein_coding	0.410851	3.96082	2.62652	0.0110186	0.137978	-3.08538
ENSG00000100266	PACSIN2	chr22	protein_coding	-0.297565	6.8944	-2.62653	0.0110186	0.137978	-3.17594
ENSG00000200488	RN7SKP203	chr2	misc_RNA	-0.753197	1.58081	-2.62781	0.0109814	0.137978	-2.75789
ENSG00000170836	PPM1D	chr17	protein_coding	-0.445096	6.47907	-2.62711	0.0110016	0.137978	-3.18274
ENSG00000004139	SARM1	chr17	protein_coding	0.547263	2.63755	2.62873	0.010955	0.137978	-2.92018
ENSG00000136108	CKAP2	chr13	protein_coding	0.485145	4.61339	2.62603	0.0110328	0.137978	-3.13931
ENSG00000177106	EPS8L2	chr11	protein_coding	-0.465767	6.99803	-2.6297	0.0109273	0.137978	-3.16697
ENSG00000149557	FEZ1	chr11	protein_coding	0.534869	3.06063	2.6304	0.0109072	0.137978	-2.98572
ENSG00000107731	UNC5B	chr10	protein_coding	0.616655	3.59609	2.62598	0.0110344	0.137978	-3.06125
ENSG00000162576	MXRA8	chr1	protein_coding	0.804047	4.73854	2.62597	0.0110346	0.137978	-3.15716
ENSG00000185274	GALNT17	chr7	protein_coding	2.22209	-2.82778	2.6253	0.0110541	0.138107	-3.05949
ENSG00000279348	AC012513.3	chr2	TEC	0.54258	1.91614	2.62478	0.011069	0.138179	-2.85236
ENSG00000275714	HIST1H3A	chr6	protein_coding	0.877849	2.03221	2.62339	0.0111095	0.138341	-2.86508
ENSG00000126005	MMP24OS	chr20	protein_coding	0.615064	3.41261	2.62313	0.0111169	0.138341	-3.05599
ENSG00000138433	CIR1	chr2	protein_coding	-0.291396	5.38937	-2.62206	0.0111481	0.138341	-3.17547
ENSG00000065325	GLP2R	chr17	protein_coding	0.947329	0.504361	2.62252	0.0111348	0.138341	-2.76139
ENSG00000080824	HSP90AA1	chr14	protein_coding	-0.441378	9.31275	-2.62216	0.0111451	0.138341	-3.03476
ENSG00000111206	FOXM1	chr12	protein_coding	0.674093	2.94422	2.6218	0.0111556	0.138341	-2.96618
ENSG00000177700	POLR2L	chr11	protein_coding	0.473301	4.47831	2.62318	0.0111154	0.138341	-3.13567
ENSG00000066279	ASPM	chr1	protein_coding	0.616622	4.51972	2.6223	0.0111412	0.138341	-3.14065
ENSG00000173626	TRAPPC3L	chr6	protein_coding	-1.21558	1.32844	-2.6192	0.0112318	0.138577	-2.76599
ENSG00000112701	SENP6	chr6	protein_coding	-0.251981	7.36734	-2.61788	0.0112705	0.138577	-3.17512
ENSG00000164294	GPX8	chr5	protein_coding	0.646246	5.44779	2.61817	0.011262	0.138577	-3.19775
ENSG00000138698	RAP1GDS1	chr4	protein_coding	0.371105	4.58585	2.61791	0.0112696	0.138577	-3.15677
ENSG00000142173	COL6A2	chr21	protein_coding	0.706563	8.26017	2.61738	0.0112853	0.138577	-3.07266
ENSG00000101191	DIDO1	chr20	protein_coding	-0.238285	6.93183	-2.62023	0.0112017	0.138577	-3.18852
ENSG00000048991	R3HDM1	chr2	protein_coding	0.473186	3.60007	2.61878	0.0112442	0.138577	-3.06768
ENSG00000197971	MBP	chr18	protein_coding	0.765629	3.24023	2.61916	0.0112329	0.138577	-3.04937
ENSG00000225614	ZNF469	chr16	protein_coding	0.882698	1.37582	2.61883	0.0112426	0.138577	-2.8188
ENSG00000166130	IKBIP	chr12	protein_coding	0.38565	4.6872	2.62053	0.0111927	0.138577	-3.15338
ENSG00000130779	CLIP1	chr12	protein_coding	-0.471769	9.59358	-2.6174	0.0112847	0.138577	-3.03741
ENSG00000172818	OVOL1	chr11	protein_coding	-0.672772	5.32491	-2.61882	0.0112431	0.138577	-3.16144
ENSG00000143147	GPR161	chr1	protein_coding	0.687732	2.85279	2.61602	0.0113255	0.138956	-2.99332
ENSG00000185052	SLC24A3	chr20	protein_coding	0.776087	2.75573	2.61526	0.011348	0.139119	-3.00698
ENSG00000137185	ZSCAN9	chr6	protein_coding	-1.08297	4.01096	-2.61332	0.0114059	0.139403	-3.02505
ENSG00000088888	MAVS	chr20	protein_coding	0.37817	6.62515	2.61335	0.011405	0.139403	-3.20267
ENSG00000114933	INO80D	chr2	protein_coding	-0.519106	3.676	-2.6137	0.0113945	0.139403	-3.02524
ENSG00000118946	PCDH17	chr13	protein_coding	1.11395	3.22897	2.61324	0.0114082	0.139403	-3.09056
ENSG00000109534	GAR1	chr4	protein_coding	0.387612	2.48008	2.61154	0.011459	0.139877	-2.93345
ENSG00000174306	ZHX3	chr20	protein_coding	0.596253	4.84008	2.61131	0.0114656	0.139877	-3.18791
ENSG00000140396	NCOA2	chr8	protein_coding	-0.352257	7.81795	-2.61087	0.011479	0.139926	-3.1688
ENSG00000176623	RMDN1	chr8	protein_coding	0.351041	4.32838	2.60936	0.0115243	0.140202	-3.15334
ENSG00000129038	LOXL1	chr15	protein_coding	0.766102	3.73817	2.60918	0.0115296	0.140202	-3.09071
ENSG00000279406	AL359183.1	chr10	TEC	-0.662499	0.566485	-2.6094	0.0115229	0.140202	-2.79257
ENSG00000272398	CD24	chr6	protein_coding	0.51207	7.45358	2.60485	0.0116605	0.141038	-3.19028
ENSG00000164318	EGFLAM	chr5	protein_coding	0.750081	4.75251	2.60602	0.0116251	0.141038	-3.20138
ENSG00000164300	SERINC5	chr5	protein_coding	-0.630794	8.62863	-2.60533	0.0116459	0.141038	-3.1368
ENSG00000138801	PAPSS1	chr4	protein_coding	0.466772	4.34418	2.60449	0.0116716	0.141038	-3.16479
ENSG00000138777	PPA2	chr4	protein_coding	0.278418	4.83587	2.60599	0.011626	0.141038	-3.19844
ENSG00000115163	CENPA	chr2	protein_coding	0.726632	0.650972	2.60443	0.0116734	0.141038	-2.79609
ENSG00000181894	ZNF329	chr19	protein_coding	-0.290812	4.64732	-2.60498	0.0116565	0.141038	-3.16311
ENSG00000139343	SNRPF	chr12	protein_coding	0.427435	3.50805	2.60588	0.0116293	0.141038	-3.07916
ENSG00000013374	NUB1	chr7	protein_coding	-0.25242	6.34954	-2.60325	0.0117093	0.141318	-3.23832
ENSG00000121413	ZSCAN18	chr19	protein_coding	-0.413803	5.86157	-2.60305	0.0117154	0.141318	-3.23389
ENSG00000138430	OLA1	chr2	protein_coding	0.307704	5.53723	2.60254	0.0117311	0.141394	-3.23542
ENSG00000151835	SACS	chr13	protein_coding	0.547556	4.1118	2.6016	0.0117598	0.141514	-3.16113
ENSG00000116962	NID1	chr1	protein_coding	0.649577	8.16112	2.60176	0.0117547	0.141514	-3.12636
ENSG00000185130	HIST1H2BL	chr6	protein_coding	0.792651	2.42985	2.60009	0.0118061	0.141957	-2.95211
ENSG00000198719	DLL1	chr6	protein_coding	0.989458	0.215075	2.59902	0.0118388	0.142123	-2.80478
ENSG00000189337	KAZN	chr1	protein_coding	-0.672896	5.86806	-2.59923	0.0118325	0.142123	-3.2359
ENSG00000187037	GPR141	chr7	protein_coding	-1.00864	0.772982	-2.59868	0.0118493	0.142135	-2.81181
ENSG00000050820	BCAR1	chr16	protein_coding	-0.375942	5.05043	-2.59836	0.0118593	0.142141	-3.20941
ENSG00000075213	SEMA3A	chr7	protein_coding	0.88979	4.01036	2.59774	0.0118784	0.142201	-3.1682
ENSG00000166881	NEMP1	chr12	protein_coding	-0.450134	5.87555	-2.59759	0.0118832	0.142201	-3.24505
ENSG00000112276	BVES	chr6	protein_coding	0.479383	2.72218	2.59667	0.0119115	0.142307	-3.01242
ENSG00000154832	CXXC1	chr18	protein_coding	-0.422964	5.22686	-2.59608	0.0119299	0.142307	-3.21556
ENSG00000099377	HSD3B7	chr16	protein_coding	0.643188	2.02114	2.59661	0.0119134	0.142307	-2.91516
ENSG00000116171	SCP2	chr1	protein_coding	0.314938	5.69089	2.59619	0.0119266	0.142307	-3.25217
ENSG00000188010	MORN2	chr2	protein_coding	0.53658	1.59631	2.59542	0.0119502	0.142323	-2.87382
ENSG00000167508	MVD	chr16	protein_coding	0.621364	2.27915	2.59567	0.0119425	0.142323	-2.9677
ENSG00000135837	CEP350	chr1	protein_coding	-0.318902	8.19166	-2.59478	0.0119703	0.142449	-3.17998
ENSG00000131746	TNS4	chr17	protein_coding	-0.661261	6.83402	-2.59442	0.0119813	0.142468	-3.25617
ENSG00000099960	SLC7A4	chr22	protein_coding	-1.35125	5.42178	-2.59353	0.0120093	0.142688	-3.1933
ENSG00000130340	SNX9	chr6	protein_coding	-0.377877	7.955	-2.59302	0.0120252	0.142764	-3.2032
ENSG00000171798	KNDC1	chr10	protein_coding	1.04582	0.0379255	2.59216	0.0120519	0.142968	-2.81921
ENSG00000169379	ARL13B	chr3	protein_coding	0.487387	2.64473	2.59059	0.0121012	0.143213	-3.01354
ENSG00000135929	CYP27A1	chr2	protein_coding	0.741883	1.84511	2.59082	0.0120939	0.143213	-2.91487
ENSG00000266028	SRGAP2	chr1	protein_coding	-0.439383	6.2117	-2.59093	0.0120905	0.143213	-3.26619
ENSG00000165832	TRUB1	chr10	protein_coding	0.279808	3.78756	2.58819	0.0121771	0.143998	-3.14676
ENSG00000138670	RASGEF1B	chr4	protein_coding	0.38508	4.70579	2.58688	0.0122184	0.144197	-3.23456
ENSG00000108639	SYNGR2	chr17	protein_coding	-0.439543	6.18171	-2.58688	0.0122183	0.144197	-3.27558
ENSG00000123096	SSPN	chr12	protein_coding	0.543332	3.41258	2.58675	0.0122226	0.144197	-3.12206
ENSG00000006652	IFRD1	chr7	protein_coding	-0.458584	5.97735	-2.5853	0.0122685	0.144268	-3.27769
ENSG00000112685	EXOC2	chr6	protein_coding	-0.307314	6.60698	-2.58444	0.0122959	0.144268	-3.27859
ENSG00000232112	TMA7	chr3	protein_coding	0.448433	4.95383	2.58509	0.0122753	0.144268	-3.25576
ENSG00000172667	ZMAT3	chr3	protein_coding	0.475273	4.83272	2.58521	0.0122715	0.144268	-3.25458
ENSG00000136010	ALDH1L2	chr12	protein_coding	1.14134	1.17017	2.58461	0.0122905	0.144268	-2.87686
ENSG00000110455	ACCS	chr11	protein_coding	1.27491	0.88987	2.58502	0.0122774	0.144268	-2.85341
ENSG00000077152	UBE2T	chr1	protein_coding	0.569908	2.29282	2.58458	0.0122914	0.144268	-2.97006
ENSG00000143367	TUFT1	chr1	protein_coding	-0.485714	6.17073	-2.58337	0.0123302	0.144558	-3.28241
ENSG00000128739	SNRPN	chr15	protein_coding	0.663462	1.28922	2.58291	0.0123451	0.144619	-2.88981
ENSG00000100614	PPM1A	chr14	protein_coding	-0.372852	7.28238	-2.58236	0.0123626	0.144624	-3.26442
ENSG00000107443	CCNJ	chr10	protein_coding	0.366153	2.92491	2.58229	0.0123647	0.144624	-3.05221
ENSG00000022267	FHL1	chrX	protein_coding	-1.01204	7.7706	-2.57798	0.0125037	0.144923	-3.25205
ENSG00000008256	CYTH3	chr7	protein_coding	-0.538673	7.78387	-2.57977	0.0124459	0.144923	-3.24975
ENSG00000196586	MYO6	chr6	protein_coding	0.487529	5.27449	2.57833	0.0124924	0.144923	-3.28218
ENSG00000137221	TJAP1	chr6	protein_coding	-0.270101	4.21007	-2.58085	0.0124109	0.144923	-3.1744
ENSG00000111962	UST	chr6	protein_coding	0.641125	3.24082	2.57637	0.0125558	0.144923	-3.13332
ENSG00000083720	OXCT1	chr5	protein_coding	0.733937	3.21814	2.57756	0.0125171	0.144923	-3.14191
ENSG00000100258	LMF2	chr22	protein_coding	0.35976	4.58115	2.57858	0.0124842	0.144923	-3.24606
ENSG00000240344	PPIL3	chr2	protein_coding	0.375707	3.49293	2.57897	0.0124717	0.144923	-3.11877
ENSG00000186132	C2orf76	chr2	protein_coding	0.466794	1.65815	2.57626	0.0125594	0.144923	-2.92932
ENSG00000163029	SMC6	chr2	protein_coding	0.322618	5.05144	2.57643	0.0125538	0.144923	-3.27857
ENSG00000141933	TPGS1	chr19	protein_coding	-0.551349	2.74394	-2.57612	0.0125638	0.144923	-2.9934
ENSG00000105053	VRK3	chr19	protein_coding	-0.254602	4.93901	-2.57657	0.0125492	0.144923	-3.2535
ENSG00000064726	BTBD1	chr15	protein_coding	0.301762	5.57668	2.57666	0.0125464	0.144923	-3.29493
ENSG00000125257	ABCC4	chr13	protein_coding	0.557954	3.07634	2.57715	0.0125306	0.144923	-3.09492
ENSG00000185432	METTL7A	chr12	protein_coding	0.476758	5.84822	2.57858	0.0124843	0.144923	-3.29302
ENSG00000008394	MGST1	chr12	protein_coding	2.04118	0.802413	2.58029	0.0124291	0.144923	-2.85562
ENSG00000149136	SSRP1	chr11	protein_coding	-0.29734	6.87049	-2.57991	0.0124411	0.144923	-3.28194
ENSG00000130764	LRRC47	chr1	protein_coding	-0.296427	5.55039	-2.57963	0.0124503	0.144923	-3.2813
ENSG00000163472	TMEM79	chr1	protein_coding	-0.660556	2.76885	-2.57516	0.0125951	0.145172	-2.98087
ENSG00000155657	TTN	chr2	protein_coding	1.14756	3.57962	2.57386	0.0126375	0.145549	-3.18451
ENSG00000069998	HDHD5	chr22	protein_coding	0.392665	2.91736	2.57343	0.0126517	0.145601	-3.07711
ENSG00000243335	KCTD7	chr7	protein_coding	0.318105	3.55212	2.57294	0.0126678	0.145675	-3.15823
ENSG00000181045	SLC26A11	chr17	protein_coding	-0.507718	4.62558	-2.57192	0.0127014	0.145949	-3.2241
ENSG00000173258	ZNF483	chr9	protein_coding	0.638229	1.01118	2.57123	0.0127238	0.145951	-2.88694
ENSG00000104341	LAPTM4B	chr8	protein_coding	0.554662	4.43823	2.57111	0.012728	0.145951	-3.26038
ENSG00000132792	CTNNBL1	chr20	protein_coding	-0.253824	4.95884	-2.57073	0.0127404	0.145951	-3.26721
ENSG00000238243	OR2W3	chr1	protein_coding	-1.31999	1.06253	-2.57102	0.0127307	0.145951	-2.86173
ENSG00000050030	NEXMIF	chrX	protein_coding	-0.976998	1.57716	-2.56788	0.0128346	0.146583	-2.90158
ENSG00000086061	DNAJA1	chr9	protein_coding	-0.550469	7.98012	-2.56739	0.0128509	0.146583	-3.25846
ENSG00000138035	PNPT1	chr2	protein_coding	0.381313	4.24792	2.56772	0.0128399	0.146583	-3.24191
ENSG00000171302	CANT1	chr17	protein_coding	-0.455324	6.95264	-2.56785	0.0128354	0.146583	-3.31038
ENSG00000181192	DHTKD1	chr10	protein_coding	0.370446	4.82574	2.5673	0.0128538	0.146583	-3.28484
ENSG00000162772	ATF3	chr1	protein_coding	-0.645049	7.44127	-2.56729	0.012854	0.146583	-3.29864
ENSG00000155158	TTC39B	chr9	protein_coding	0.54549	3.07009	2.56649	0.0128807	0.146775	-3.12412
ENSG00000165006	UBAP1	chr9	protein_coding	-0.263286	5.82569	-2.56549	0.0129141	0.146822	-3.31961
ENSG00000101782	RIOK3	chr18	protein_coding	-0.262484	7.25038	-2.56577	0.0129046	0.146822	-3.3028
ENSG00000162236	STX5	chr11	protein_coding	-0.330633	5.70733	-2.56605	0.0128954	0.146822	-3.31524
ENSG00000196636	SDHAF3	chr7	protein_coding	0.483754	1.56595	2.56488	0.0129344	0.146942	-2.93084
ENSG00000239521	CASTOR3	chr7	protein_coding	0.505571	3.35659	2.56446	0.0129484	0.14699	-3.16514
ENSG00000161021	MAML1	chr5	protein_coding	-0.372324	2.19047	-2.56313	0.0129929	0.147178	-2.95632
ENSG00000056050	HPF1	chr4	protein_coding	0.3698	3.30454	2.56303	0.0129964	0.147178	-3.14556
ENSG00000124207	CSE1L	chr20	protein_coding	-0.418988	7.48512	-2.5628	0.0130041	0.147178	-3.2994
ENSG00000173599	PC	chr11	protein_coding	0.501652	3.65818	2.56308	0.0129945	0.147178	-3.19287
ENSG00000136319	TTC5	chr14	protein_coding	0.327009	3.4411	2.56182	0.013037	0.147439	-3.16122
ENSG00000151726	ACSL1	chr4	protein_coding	0.727671	5.31166	2.55875	0.0131407	0.147646	-3.33298
ENSG00000177707	NECTIN3	chr3	protein_coding	-0.880345	9.52402	-2.55799	0.0131664	0.147646	-3.18736
ENSG00000138944	SHISAL1	chr22	protein_coding	2.80938	-2.26988	2.55893	0.0131344	0.147646	-3.054
ENSG00000169756	LIMS1	chr2	protein_coding	0.398539	6.23267	2.55779	0.0131732	0.147646	-3.33905
ENSG00000153982	GDPD1	chr17	protein_coding	-0.801552	4.87284	-2.55921	0.0131249	0.147646	-3.25404
ENSG00000196405	EVL	chr14	protein_coding	0.532593	4.64208	2.55927	0.0131231	0.147646	-3.29522
ENSG00000100591	AHSA1	chr14	protein_coding	-0.512379	6.45363	-2.56052	0.0130809	0.147646	-3.33466
ENSG00000149809	TM7SF2	chr11	protein_coding	0.525998	2.3041	2.55811	0.0131624	0.147646	-3.0313
ENSG00000070047	PHRF1	chr11	protein_coding	-0.269953	4.29877	-2.56011	0.0130946	0.147646	-3.2314
ENSG00000196372	ASB13	chr10	protein_coding	0.535165	2.42597	2.55985	0.0131035	0.147646	-3.05524
ENSG00000148719	DNAJB12	chr10	protein_coding	-0.353959	6.16504	-2.55859	0.013146	0.147646	-3.34022
ENSG00000240038	AMY2B	chr1	protein_coding	-0.659309	2.29272	-2.55956	0.0131131	0.147646	-2.96375
ENSG00000145332	KLHL8	chr4	protein_coding	-0.666608	5.7202	-2.55725	0.0131913	0.147739	-3.32882
ENSG00000133884	DPF2	chr11	protein_coding	-0.290647	5.36263	-2.55684	0.0132056	0.147788	-3.32398
ENSG00000229807	XIST	chrX	lincRNA	1.49451	6.81618	2.55576	0.0132421	0.147946	-3.13105
ENSG00000244509	APOBEC3C	chr22	protein_coding	0.614354	2.79749	2.55555	0.0132492	0.147946	-3.12578
ENSG00000198728	LDB1	chr10	protein_coding	-0.274802	5.87741	-2.55593	0.0132363	0.147946	-3.34288
ENSG00000107362	ABHD17B	chr9	protein_coding	0.271881	3.79486	2.55432	0.0132913	0.148036	-3.22392
ENSG00000133606	MKRN1	chr7	protein_coding	-0.286735	7.02681	-2.55251	0.0133534	0.148036	-3.34167
ENSG00000204789	ZNF204P	chr6	processed_pseudogene	0.649026	1.34189	2.55429	0.0132925	0.148036	-2.94037
ENSG00000204304	PBX2	chr6	protein_coding	-0.303268	4.94985	-2.55397	0.0133033	0.148036	-3.30137
ENSG00000146457	WTAP	chr6	protein_coding	-0.200451	6.68224	-2.55479	0.0132752	0.148036	-3.34397
ENSG00000124602	UNC5CL	chr6	protein_coding	-1.24828	0.877105	-2.55149	0.0133887	0.148036	-2.89907
ENSG00000157765	SLC34A2	chr4	protein_coding	1.70078	1.93199	2.55235	0.013359	0.148036	-3.0208
ENSG00000138660	AP1AR	chr4	protein_coding	-0.398932	4.60269	-2.5513	0.0133951	0.148036	-3.27422
ENSG00000048342	CC2D2A	chr4	protein_coding	0.417907	3.92545	2.55155	0.0133864	0.148036	-3.23922
ENSG00000131386	GALNT15	chr3	protein_coding	-1.56491	6.00793	-2.55361	0.0133157	0.148036	-3.31422
ENSG00000101134	DOK5	chr20	protein_coding	1.06445	0.135495	2.55214	0.0133662	0.148036	-2.89796
ENSG00000151665	PIGF	chr2	protein_coding	0.310795	3.2349	2.55185	0.0133763	0.148036	-3.15712
ENSG00000177374	HIC1	chr17	protein_coding	0.937351	1.42018	2.55157	0.0133857	0.148036	-2.97366
ENSG00000196323	ZBTB44	chr11	protein_coding	-0.247976	7.07862	-2.55188	0.0133751	0.148036	-3.34041
ENSG00000189362	NEMP2	chr2	protein_coding	0.449554	2.11619	2.55064	0.013418	0.14818	-3.01833
ENSG00000178974	FBXO34	chr14	protein_coding	-0.185389	4.8199	-2.54932	0.0134634	0.148572	-3.30817
ENSG00000276410	HIST1H2BB	chr6	protein_coding	0.756073	2.9836	2.5474	0.01353	0.149088	-3.14914
ENSG00000065154	OAT	chr10	protein_coding	0.474306	5.58816	2.54754	0.0135255	0.149088	-3.36043
ENSG00000169762	TAPT1	chr4	protein_coding	-0.514325	5.9818	-2.54407	0.0136466	0.149599	-3.36939
ENSG00000070476	ZXDC	chr3	protein_coding	-0.284874	4.96109	-2.54367	0.0136603	0.149599	-3.33006
ENSG00000159399	HK2	chr2	protein_coding	1.44467	4.09942	2.5443	0.0136385	0.149599	-3.30821
ENSG00000114999	TTL	chr2	protein_coding	0.361662	5.31574	2.54433	0.0136372	0.149599	-3.36023
ENSG00000068024	HDAC4	chr2	protein_coding	0.453151	3.60266	2.5437	0.0136595	0.149599	-3.23907
ENSG00000178150	ZNF114	chr19	protein_coding	1.17998	2.11629	2.54361	0.0136624	0.149599	-3.06198
ENSG00000005884	ITGA3	chr17	protein_coding	-0.467998	7.2831	-2.54417	0.0136429	0.149599	-3.35461
ENSG00000090863	GLG1	chr16	protein_coding	-0.505033	9.15437	-2.54462	0.0136271	0.149599	-3.22786
ENSG00000157216	SSBP3	chr1	protein_coding	0.318493	4.81988	2.54351	0.0136659	0.149599	-3.33778
ENSG00000164975	SNAPC3	chr9	protein_coding	0.255322	5.21802	2.5399	0.0137934	0.149824	-3.36809
ENSG00000185565	LSAMP	chr3	protein_coding	1.97607	-0.530512	2.54168	0.0137305	0.149824	-2.92815
ENSG00000172578	KLHL6	chr3	protein_coding	0.645537	3.11335	2.54136	0.0137418	0.149824	-3.18658
ENSG00000163946	FAM208A	chr3	protein_coding	-0.227088	7.35881	-2.53954	0.0138062	0.149824	-3.35578
ENSG00000269837	IPO5P1	chr19	transcribed_processed_pseudogene	0.616967	1.3277	2.5401	0.0137862	0.149824	-2.96386
ENSG00000031823	RANBP3	chr19	protein_coding	-0.243778	5.31661	-2.5406	0.0137685	0.149824	-3.35884
ENSG00000176014	TUBB6	chr18	protein_coding	0.532984	5.45366	2.54083	0.0137606	0.149824	-3.37541
ENSG00000100519	PSMC6	chr14	protein_coding	-0.302538	6.56449	-2.54007	0.0137874	0.149824	-3.3797
ENSG00000110906	KCTD10	chr12	protein_coding	0.313596	5.96828	2.54019	0.0137831	0.149824	-3.38117
ENSG00000148925	BTBD10	chr11	protein_coding	-0.457408	6.51308	-2.5415	0.0137369	0.149824	-3.37834
ENSG00000110713	NUP98	chr11	protein_coding	-0.221243	7.48931	-2.5396	0.013804	0.149824	-3.34649
ENSG00000064199	SPA17	chr11	protein_coding	0.475857	1.49276	2.54213	0.0137146	0.149824	-2.97437
ENSG00000170871	KIAA0232	chr4	protein_coding	-0.469445	7.85741	-2.53804	0.0138592	0.149858	-3.33848
ENSG00000100097	LGALS1	chr22	protein_coding	0.86706	5.89415	2.53854	0.0138416	0.149858	-3.38039
ENSG00000215386	MIR99AHG	chr21	lincRNA	0.938944	0.586469	2.53853	0.0138421	0.149858	-2.93415
ENSG00000072135	PTPN18	chr2	protein_coding	0.338457	4.72597	2.53806	0.0138585	0.149858	-3.34653
ENSG00000166889	PATL1	chr11	protein_coding	-0.467274	5.99079	-2.53833	0.0138491	0.149858	-3.38222
ENSG00000091436	MAP3K20	chr2	protein_coding	0.411791	6.04799	2.53692	0.0138992	0.150183	-3.3874
ENSG00000128394	APOBEC3F	chr22	protein_coding	0.561193	0.521049	2.53654	0.0139127	0.150221	-2.92832
ENSG00000186470	BTN3A2	chr6	protein_coding	0.70765	4.13803	2.53555	0.0139482	0.15028	-3.30583
ENSG00000081307	UBA5	chr3	protein_coding	0.289391	4.93789	2.53561	0.013946	0.15028	-3.36456
ENSG00000135913	USP37	chr2	protein_coding	-0.284474	5.86025	-2.53609	0.0139289	0.15028	-3.38739
ENSG00000278272	HIST1H3C	chr6	protein_coding	0.710753	3.69631	2.53331	0.0140285	0.150717	-3.25822
ENSG00000101146	RAE1	chr20	protein_coding	-0.333375	5.08123	-2.53377	0.0140119	0.150717	-3.35912
ENSG00000134917	ADAMTS8	chr11	protein_coding	0.952694	1.79329	2.53359	0.0140182	0.150717	-3.06649
ENSG00000151150	ANK3	chr10	protein_coding	-0.656507	9.35318	-2.5333	0.0140288	0.150717	-3.25146
ENSG00000184349	EFNA5	chr5	protein_coding	0.950749	2.17832	2.53201	0.0140753	0.151109	-3.09399
ENSG00000105855	ITGB8	chr7	protein_coding	1.13573	5.7938	2.5316	0.0140901	0.15114	-3.39374
ENSG00000143321	HDGF	chr1	protein_coding	-0.457368	7.69388	-2.53137	0.0140984	0.15114	-3.35997
ENSG00000136868	SLC31A1	chr9	protein_coding	0.357568	5.5671	2.53007	0.0141451	0.151317	-3.40081
ENSG00000106459	NRF1	chr7	protein_coding	-0.405211	4.64881	-2.53044	0.0141318	0.151317	-3.32675
ENSG00000115661	STK16	chr2	protein_coding	0.385373	3.30297	2.53017	0.0141418	0.151317	-3.21233
ENSG00000090372	STRN4	chr19	protein_coding	-0.243021	6.0534	-2.52973	0.0141575	0.151317	-3.40521
ENSG00000174021	GNG5	chr1	protein_coding	0.414841	2.17864	2.52952	0.0141652	0.151317	-3.06647
ENSG00000136295	TTYH3	chr7	protein_coding	0.650982	5.23054	2.52883	0.0141903	0.15137	-3.39576
ENSG00000088882	CPXM1	chr20	protein_coding	1.23632	4.15271	2.52886	0.0141891	0.15137	-3.35789
ENSG00000132155	RAF1	chr3	protein_coding	-0.22486	6.93865	-2.52791	0.0142237	0.151619	-3.39799
ENSG00000101337	TM9SF4	chr20	protein_coding	-0.389426	7.0258	-2.52709	0.0142535	0.15165	-3.39802
ENSG00000167617	CDC42EP5	chr19	protein_coding	0.738632	0.807965	2.52672	0.014267	0.15165	-2.95709
ENSG00000184730	APOBR	chr16	protein_coding	0.929988	1.47392	2.52693	0.0142593	0.15165	-3.00934
ENSG00000163875	MEAF6	chr1	protein_coding	-0.360731	5.34014	-2.52716	0.014251	0.15165	-3.3882
ENSG00000137727	ARHGAP20	chr11	protein_coding	0.754559	1.75821	2.52637	0.0142798	0.151679	-3.07649
ENSG00000169313	P2RY12	chr3	protein_coding	-1.37863	1.2155	-2.52575	0.0143026	0.151706	-2.94806
ENSG00000162885	B3GALNT2	chr1	protein_coding	0.453989	3.43519	2.52595	0.0142952	0.151706	-3.24543
ENSG00000198218	QRICH1	chr3	protein_coding	-0.23236	6.61186	-2.52532	0.0143182	0.151765	-3.41199
ENSG00000164985	PSIP1	chr9	protein_coding	0.336597	5.45702	2.524	0.0143667	0.151957	-3.41108
ENSG00000106261	ZKSCAN1	chr7	protein_coding	0.240152	6.50871	2.52444	0.0143505	0.151957	-3.41058
ENSG00000188827	SLX4	chr16	protein_coding	0.32734	3.30502	2.52405	0.0143649	0.151957	-3.22711
ENSG00000115042	FAHD2A	chr2	protein_coding	0.374359	3.00055	2.52334	0.0143909	0.152106	-3.19824
ENSG00000007866	TEAD3	chr6	protein_coding	-0.405842	7.25601	-2.52288	0.014408	0.15218	-3.40133
ENSG00000184661	CDCA2	chr8	protein_coding	0.562825	2.20995	2.52205	0.0144383	0.152393	-3.08928
ENSG00000072210	ALDH3A2	chr17	protein_coding	0.364711	4.16081	2.52156	0.0144567	0.15248	-3.33442
ENSG00000167258	CDK12	chr17	protein_coding	-0.303249	6.83932	-2.52105	0.0144754	0.152571	-3.41774
ENSG00000204186	ZDBF2	chr2	protein_coding	-0.489796	3.37091	-2.52061	0.0144915	0.152633	-3.1967
ENSG00000076924	XAB2	chr19	protein_coding	-0.293544	5.27179	-2.51866	0.0145639	0.153289	-3.4074
ENSG00000106829	TLE4	chr9	protein_coding	0.341996	5.12759	2.5171	0.014622	0.153792	-3.41453
ENSG00000110723	EXPH5	chr11	protein_coding	-0.782848	10.1142	-2.51648	0.0146453	0.153929	-3.24528
ENSG00000158163	DZIP1L	chr3	protein_coding	0.94927	-0.018391	2.51432	0.014726	0.154346	-2.96973
ENSG00000101161	PRPF6	chr20	protein_coding	-0.25432	6.40121	-2.51483	0.0147071	0.154346	-3.43797
ENSG00000268362	AC092279.1	chr19	lincRNA	0.854369	1.18256	2.51436	0.0147245	0.154346	-3.01385
ENSG00000245552	AP000787.1	chr11	antisense	-0.828264	2.20369	-2.51464	0.0147141	0.154346	-3.03593
ENSG00000126012	KDM5C	chrX	protein_coding	-0.250172	7.35199	-2.51374	0.0147478	0.154367	-3.4273
ENSG00000129245	FXR2	chr17	protein_coding	-0.467783	5.95926	-2.51372	0.0147485	0.154367	-3.43826
ENSG00000143420	ENSA	chr1	protein_coding	-0.390078	7.68812	-2.51267	0.0147881	0.154673	-3.40011
ENSG00000163872	YEATS2	chr3	protein_coding	0.486059	5.50573	2.51208	0.0148104	0.154799	-3.43853
ENSG00000086189	DIMT1	chr5	protein_coding	0.263035	3.79	2.51152	0.0148315	0.154804	-3.31174
ENSG00000162783	IER5	chr1	protein_coding	-0.503201	6.51158	-2.51173	0.0148239	0.154804	-3.44552
ENSG00000005486	RHBDD2	chr7	protein_coding	-0.625463	5.66988	-2.51061	0.0148662	0.154924	-3.43412
ENSG00000115289	PCGF1	chr2	protein_coding	-0.449488	3.60289	-2.51086	0.0148567	0.154924	-3.24274
ENSG00000123473	STIL	chr1	protein_coding	0.417167	3.1613	2.5104	0.014874	0.154924	-3.23563
ENSG00000224687	RASAL2-AS1	chr1	lincRNA	-0.665382	3.2319	-2.50923	0.0149186	0.155281	-3.18279
ENSG00000028310	BRD9	chr5	protein_coding	0.225393	4.27939	2.50884	0.0149334	0.155289	-3.37011
ENSG00000279117	AP001972.5	chr11	TEC	0.524661	3.7392	2.50839	0.0149503	0.155289	-3.31882
ENSG00000116852	KIF21B	chr1	protein_coding	0.804976	1.73791	2.50847	0.0149474	0.155289	-3.10049
ENSG00000134779	TPGS2	chr18	protein_coding	0.478199	4.63713	2.50808	0.0149622	0.155305	-3.40763
ENSG00000116539	ASH1L	chr1	protein_coding	-0.354717	8.19	-2.50757	0.0149815	0.155398	-3.38128
ENSG00000106819	ASPN	chr9	protein_coding	1.42927	1.07463	2.50647	0.0150236	0.155428	-3.05949
ENSG00000160991	ORAI2	chr7	protein_coding	0.536794	3.25546	2.50641	0.0150261	0.155428	-3.2705
ENSG00000112559	MDFI	chr6	protein_coding	0.805499	3.61236	2.50615	0.015036	0.155428	-3.30099
ENSG00000026025	VIM	chr10	protein_coding	0.483203	9.52764	2.50719	0.0149963	0.155428	-3.25093
ENSG00000175707	KDF1	chr1	protein_coding	-0.651385	3.89214	-2.50685	0.0150093	0.155428	-3.27117
ENSG00000100393	EP300	chr22	protein_coding	-0.426382	8.32814	-2.50583	0.0150483	0.155447	-3.3779
ENSG00000100888	CHD8	chr14	protein_coding	-0.221497	7.3076	-2.50518	0.0150731	0.155597	-3.43311
ENSG00000007314	SCN4A	chr17	protein_coding	-1.4133	0.546125	-2.50462	0.0150944	0.15571	-3.0179
ENSG00000177432	NAP1L5	chr4	protein_coding	0.41467	2.30133	2.50303	0.0151558	0.156209	-3.17025
ENSG00000203667	COX20	chr1	protein_coding	0.321333	4.20061	2.50282	0.0151636	0.156209	-3.37753
ENSG00000141696	P3H4	chr17	protein_coding	0.549302	3.24521	2.50249	0.0151766	0.156236	-3.28133
ENSG00000102024	PLS3	chrX	protein_coding	0.540338	6.48412	2.50078	0.0152425	0.156486	-3.45777
ENSG00000136811	ODF2	chr9	protein_coding	0.244986	4.7457	2.49684	0.0153961	0.156486	-3.43452
ENSG00000279041	AC102945.2	chr8	TEC	1.08253	0.249109	2.49518	0.0154612	0.156486	-3.00779
ENSG00000104381	GDAP1	chr8	protein_coding	0.525468	1.5839	2.49594	0.0154314	0.156486	-3.10021
ENSG00000196569	LAMA2	chr6	protein_coding	0.638721	8.22774	2.4985	0.0153313	0.156486	-3.35105
ENSG00000178913	TAF7	chr5	protein_coding	-0.270133	6.85741	-2.49522	0.0154596	0.156486	-3.47434
ENSG00000164197	RNF180	chr5	protein_coding	0.77996	0.897577	2.49737	0.0153752	0.156486	-3.03488
ENSG00000153044	CENPH	chr5	protein_coding	0.543761	2.19642	2.49558	0.0154454	0.156486	-3.1475
ENSG00000170006	TMEM154	chr4	protein_coding	0.580269	4.23793	2.49925	0.0153021	0.156486	-3.38937
ENSG00000164038	SLC9B2	chr4	protein_coding	0.619783	1.89183	2.49858	0.0153283	0.156486	-3.13537
ENSG00000179152	TCAIM	chr3	protein_coding	0.338056	4.2382	2.49595	0.0154309	0.156486	-3.3958
ENSG00000163013	FBXO41	chr2	protein_coding	0.958418	-0.0914503	2.49531	0.0154559	0.156486	-3.0077
ENSG00000134318	ROCK2	chr2	protein_coding	0.203945	7.59618	2.49559	0.0154451	0.156486	-3.42591
ENSG00000064933	PMS1	chr2	protein_coding	0.308702	4.02934	2.49892	0.0153147	0.156486	-3.36766
ENSG00000186111	PIP5K1C	chr19	protein_coding	0.539287	5.04998	2.4961	0.015425	0.156486	-3.46209
ENSG00000105220	GPI	chr19	protein_coding	0.366643	5.81105	2.49639	0.0154135	0.156486	-3.47901
ENSG00000086544	ITPKC	chr19	protein_coding	-0.460416	6.0217	-2.49845	0.0153331	0.156486	-3.47296
ENSG00000173917	HOXB2	chr17	protein_coding	-1.29317	1.65942	-2.50101	0.0152338	0.156486	-3.00922
ENSG00000103710	RASL12	chr15	protein_coding	0.671338	3.61363	2.4955	0.0154485	0.156486	-3.34875
ENSG00000129460	NGDN	chr14	protein_coding	-0.328288	4.68591	-2.50044	0.0152557	0.156486	-3.40321
ENSG00000135679	MDM2	chr12	protein_coding	-0.283514	8.05243	-2.49615	0.0154231	0.156486	-3.40913
ENSG00000175274	TP53I11	chr11	protein_coding	0.594151	4.86202	2.49932	0.0152992	0.156486	-3.44773
ENSG00000178104	PDE4DIP	chr1	protein_coding	-0.312118	8.06069	-2.49728	0.0153789	0.156486	-3.40745
ENSG00000160058	BSDC1	chr1	protein_coding	-0.361511	6.88139	-2.50041	0.0152571	0.156486	-3.46287
ENSG00000117543	DPH5	chr1	protein_coding	0.346198	3.02275	2.50156	0.0152126	0.156486	-3.25275
ENSG00000100201	DDX17	chr22	protein_coding	-0.238742	9.39757	-2.49473	0.0154787	0.156558	-3.31161
ENSG00000147471	PLPBP	chr8	protein_coding	0.304695	4.5123	2.49438	0.0154927	0.156594	-3.43034
ENSG00000169641	LUZP1	chr1	protein_coding	0.232783	6.09128	2.49383	0.0155142	0.156706	-3.48515
ENSG00000152939	MARVELD2	chr5	protein_coding	-0.583246	3.07257	-2.49333	0.0155338	0.156798	-3.19611
ENSG00000155393	HEATR3	chr16	protein_coding	0.329793	3.96973	2.492	0.0155863	0.157117	-3.38694
ENSG00000119632	IFI27L2	chr14	protein_coding	0.896031	-0.140354	2.4922	0.0155785	0.157117	-3.01533
ENSG00000145375	SPATA5	chr4	protein_coding	0.294583	4.11945	2.49148	0.0156068	0.157218	-3.39483
ENSG00000187953	PMS2CL	chr7	transcribed_unprocessed_pseudogene	-0.496195	3.09605	-2.49086	0.0156314	0.157295	-3.22321
ENSG00000118482	PHF3	chr6	protein_coding	-0.241367	8.12315	-2.49076	0.0156353	0.157295	-3.41644
ENSG00000249395	CASC9	chr8	lincRNA	-1.31362	0.488523	-2.49018	0.0156584	0.157317	-3.0506
ENSG00000168003	SLC3A2	chr11	protein_coding	-0.64798	8.02006	-2.49034	0.015652	0.157317	-3.43835
ENSG00000105939	ZC3HAV1	chr7	protein_coding	0.452762	5.74252	2.48906	0.015703	0.157554	-3.49382
ENSG00000103423	DNAJA3	chr16	protein_coding	-0.334985	4.5405	-2.48925	0.0156955	0.157554	-3.41652
ENSG00000187098	MITF	chr3	protein_coding	0.732814	2.88242	2.4881	0.0157412	0.157583	-3.28956
ENSG00000100227	POLDIP3	chr22	protein_coding	-0.291207	6.2589	-2.48793	0.0157478	0.157583	-3.499
ENSG00000125971	DYNLRB1	chr20	protein_coding	-0.411007	6.63865	-2.48863	0.0157199	0.157583	-3.49482
ENSG00000139354	GAS2L3	chr12	protein_coding	0.564894	4.02349	2.48804	0.0157436	0.157583	-3.39886
ENSG00000132423	COQ3	chr6	protein_coding	0.563122	0.858299	2.48712	0.0157804	0.157749	-3.0365
ENSG00000152465	NMT2	chr10	protein_coding	0.748377	3.56504	2.48699	0.0157854	0.157749	-3.36833
ENSG00000148803	FUOM	chr10	protein_coding	0.711155	0.447438	2.48583	0.015832	0.158109	-3.03353
ENSG00000122335	SERAC1	chr6	protein_coding	0.331325	3.09715	2.48532	0.0158525	0.15821	-3.28826
ENSG00000105085	MED26	chr19	protein_coding	-0.459425	3.63401	-2.48489	0.0158697	0.158276	-3.30721
ENSG00000164715	LMTK2	chr7	protein_coding	-0.299427	5.85086	-2.48205	0.0159842	0.159312	-3.50851
ENSG00000161011	SQSTM1	chr5	protein_coding	-0.563903	8.44902	-2.48168	0.0159991	0.159348	-3.42242
ENSG00000114923	SLC4A3	chr2	protein_coding	0.696662	2.10637	2.48144	0.016009	0.159348	-3.18949
ENSG00000198546	ZNF511	chr10	protein_coding	0.499372	1.26215	2.48086	0.0160323	0.159474	-3.06975
ENSG00000198585	NUDT16	chr3	protein_coding	0.525892	4.28174	2.48036	0.0160528	0.159572	-3.44793
ENSG00000151320	AKAP6	chr14	protein_coding	0.963613	2.8133	2.48001	0.016067	0.159608	-3.2968
ENSG00000115290	GRB14	chr2	protein_coding	-1.03354	3.52004	-2.47968	0.0160801	0.159633	-3.25063
ENSG00000155096	AZIN1	chr8	protein_coding	-0.534551	9.56302	-2.47861	0.0161236	0.159748	-3.34222
ENSG00000128534	LSM8	chr7	protein_coding	0.290475	4.07693	2.47863	0.0161231	0.159748	-3.42217
ENSG00000188013	MEIS3P2	chr17	processed_pseudogene	0.848589	0.0535165	2.47865	0.0161222	0.159748	-3.03733
ENSG00000091831	ESR1	chr6	protein_coding	1.06375	0.874244	2.47685	0.0161958	0.160358	-3.0755
ENSG00000143811	PYCR2	chr1	protein_coding	0.336357	3.73779	2.47563	0.0162458	0.160747	-3.38804
ENSG00000056998	GYG2	chrX	protein_coding	0.848492	0.730998	2.47502	0.0162709	0.160855	-3.05575
ENSG00000108405	P2RX1	chr17	protein_coding	-1.34609	1.36061	-2.47484	0.0162781	0.160855	-3.05062
ENSG00000077264	PAK3	chrX	protein_coding	-0.820595	4.90386	-2.47349	0.0163337	0.160926	-3.47128
ENSG00000135045	C9orf40	chr9	protein_coding	0.361428	2.83307	2.47233	0.0163816	0.160926	-3.27702
ENSG00000178860	MSC	chr8	protein_coding	-0.969165	3.2409	-2.47324	0.0163442	0.160926	-3.24921
ENSG00000163539	CLASP2	chr3	protein_coding	-0.220184	6.65316	-2.47262	0.0163695	0.160926	-3.52847
ENSG00000105520	PLPPR2	chr19	protein_coding	0.59259	2.71839	2.47249	0.016375	0.160926	-3.28746
ENSG00000119714	GPR68	chr14	protein_coding	-0.829821	3.14921	-2.47358	0.0163301	0.160926	-3.24328
ENSG00000066084	DIP2B	chr12	protein_coding	-0.449216	7.98661	-2.47315	0.0163476	0.160926	-3.47007
ENSG00000149269	PAK1	chr11	protein_coding	-0.610028	7.03011	-2.47357	0.0163303	0.160926	-3.52154
ENSG00000122870	BICC1	chr10	protein_coding	0.718537	3.5051	2.47281	0.0163616	0.160926	-3.39921
ENSG00000262155	LINC02175	chr16	lincRNA	-0.662382	2.29352	-2.47183	0.0164024	0.161024	-3.15256
ENSG00000115468	EFHD1	chr2	protein_coding	-0.773274	8.51351	-2.47153	0.0164147	0.16104	-3.45173
ENSG00000198682	PAPSS2	chr10	protein_coding	0.574482	5.92986	2.47105	0.0164347	0.161131	-3.5338
ENSG00000154856	APCDD1	chr18	protein_coding	0.834168	4.59476	2.47006	0.0164759	0.16143	-3.49721
ENSG00000184937	WT1	chr11	protein_coding	2.20048	-0.763203	2.46963	0.0164935	0.161496	-3.07407
ENSG00000198799	LRIG2	chr1	protein_coding	-0.286016	6.23129	-2.46774	0.0165723	0.162162	-3.5438
ENSG00000236039	AC019117.1	chr7	lincRNA	-1.53108	0.551175	-2.46657	0.0166214	0.162432	-3.08133
ENSG00000169905	TOR1AIP2	chr1	protein_coding	-0.409141	9.37436	-2.46675	0.016614	0.162432	-3.38347
ENSG00000165533	TTC8	chr14	protein_coding	0.537563	2.51869	2.46592	0.0166484	0.16259	-3.26866
ENSG00000091128	LAMB4	chr7	protein_coding	-1.26993	4.09368	-2.4643	0.0167169	0.162624	-3.34866
ENSG00000164609	SLU7	chr5	protein_coding	-0.284149	6.3939	-2.46503	0.0166861	0.162624	-3.54952
ENSG00000264175	MIR3189	chr19	miRNA	-1.34637	-0.0542078	-2.46432	0.0167159	0.162624	-3.14319
ENSG00000158545	ZC3H18	chr16	protein_coding	-0.264717	5.11205	-2.46515	0.0166811	0.162624	-3.51619
ENSG00000175467	SART1	chr11	protein_coding	-0.308774	5.76302	-2.4644	0.0167124	0.162624	-3.54531
ENSG00000282057	AC092807.3	chr1	lincRNA	0.95608	0.0242692	2.46431	0.0167164	0.162624	-3.06426
ENSG00000130726	TRIM28	chr19	protein_coding	-0.329871	7.54672	-2.46258	0.0167891	0.163221	-3.51385
ENSG00000135048	CEMIP2	chr9	protein_coding	-0.416337	9.66675	-2.46225	0.0168031	0.163251	-3.36969
ENSG00000169016	E2F6	chr2	protein_coding	-0.303901	4.3049	-2.46172	0.0168255	0.163364	-3.45063
ENSG00000157388	CACNA1D	chr3	protein_coding	1.12874	0.491179	2.45968	0.0169121	0.164005	-3.08148
ENSG00000099860	GADD45B	chr19	protein_coding	-0.64248	5.56185	-2.45965	0.0169134	0.164005	-3.53634
ENSG00000126522	ASL	chr7	protein_coding	0.496398	2.24528	2.45775	0.0169946	0.164274	-3.24647
ENSG00000160352	ZNF714	chr19	protein_coding	0.796379	3.23648	2.45756	0.0170029	0.164274	-3.3846
ENSG00000137860	SLC28A2	chr15	protein_coding	1.89467	0.697444	2.45855	0.0169605	0.164274	-3.08126
ENSG00000107554	DNMBP	chr10	protein_coding	-0.243583	5.9969	-2.45747	0.0170067	0.164274	-3.56486
ENSG00000117724	CENPF	chr1	protein_coding	0.564004	5.25439	2.45771	0.0169962	0.164274	-3.55294
ENSG00000085999	RAD54L	chr1	protein_coding	0.572782	0.873406	2.45788	0.016989	0.164274	-3.08921
ENSG00000276368	HIST1H2AJ	chr6	protein_coding	0.895493	2.66854	2.45642	0.0170513	0.164532	-3.28573
ENSG00000196547	MAN2A2	chr15	protein_coding	-0.388948	6.63134	-2.45633	0.0170553	0.164532	-3.56582
ENSG00000106537	TSPAN13	chr7	protein_coding	0.438305	5.46391	2.45544	0.0170937	0.164691	-3.56432
ENSG00000031698	SARS	chr1	protein_coding	-0.346028	7.27249	-2.45545	0.0170931	0.164691	-3.54665
ENSG00000185591	SP1	chr12	protein_coding	-0.342356	8.05647	-2.45507	0.0171095	0.164738	-3.50397
ENSG00000124486	USP9X	chrX	protein_coding	-0.445309	9.86687	-2.45462	0.0171287	0.164817	-3.37727
ENSG00000170734	POLH	chr6	protein_coding	0.295101	3.33907	2.45366	0.0171703	0.164851	-3.3925
ENSG00000241973	PI4KA	chr22	protein_coding	-0.318492	7.45827	-2.45352	0.0171762	0.164851	-3.53942
ENSG00000100271	TTLL1	chr22	protein_coding	0.454963	1.40891	2.45417	0.0171481	0.164851	-3.15133
ENSG00000102575	ACP5	chr19	protein_coding	0.711636	3.02308	2.45327	0.0171871	0.164851	-3.3583
ENSG00000262074	SNORD3B-2	chr17	snoRNA	1.25568	-0.335548	2.45354	0.0171754	0.164851	-3.09038
ENSG00000189143	CLDN4	chr7	protein_coding	-0.741282	7.6069	-2.45179	0.0172509	0.164868	-3.5509
ENSG00000004866	ST7	chr7	protein_coding	-0.418736	5.68195	-2.45228	0.01723	0.164868	-3.56516
ENSG00000091972	CD200	chr3	protein_coding	-0.810333	7.92667	-2.45278	0.0172083	0.164868	-3.53477
ENSG00000154240	CEP112	chr17	protein_coding	0.514247	3.05361	2.45263	0.0172145	0.164868	-3.36286
ENSG00000012048	BRCA1	chr17	protein_coding	0.396444	3.93824	2.45216	0.0172349	0.164868	-3.46004
ENSG00000152464	RPP38	chr10	protein_coding	-0.292414	3.3873	-2.45171	0.0172546	0.164868	-3.35619
ENSG00000026652	AGPAT4	chr6	protein_coding	0.53042	3.74414	2.45085	0.0172919	0.165104	-3.44661
ENSG00000065978	YBX1	chr1	protein_coding	0.302527	7.50309	2.45063	0.0173014	0.165104	-3.52366
ENSG00000159199	ATP5MC1	chr17	protein_coding	0.475714	3.9247	2.4499	0.0173331	0.165302	-3.47898
ENSG00000155827	RNF20	chr9	protein_coding	-0.293521	5.8185	-2.44764	0.0174318	0.165579	-3.58334
ENSG00000127993	RBM48	chr7	protein_coding	-0.297829	3.7495	-2.44868	0.0173862	0.165579	-3.41392
ENSG00000244968	LIFR-AS1	chr5	antisense	-0.624346	1.55699	-2.44747	0.0174393	0.165579	-3.11764
ENSG00000228486	C2orf92	chr2	protein_coding	1.0091	-0.0100699	2.44813	0.0174104	0.165579	-3.0958
ENSG00000176720	BOK	chr2	protein_coding	0.705439	2.94005	2.44759	0.017434	0.165579	-3.35212
ENSG00000213967	ZNF726	chr19	protein_coding	0.669161	1.60863	2.44799	0.0174165	0.165579	-3.17608
ENSG00000107829	FBXW4	chr10	protein_coding	-0.273344	5.24449	-2.44856	0.0173915	0.165579	-3.56124
ENSG00000139921	TMX1	chr14	protein_coding	0.302782	5.52102	2.44718	0.017452	0.165595	-3.5832
ENSG00000116157	GPX7	chr1	protein_coding	0.531737	3.89324	2.44687	0.0174655	0.16562	-3.49167
ENSG00000112667	DNPH1	chr6	protein_coding	0.563821	1.99175	2.44651	0.0174812	0.165663	-3.23565
ENSG00000103876	FAH	chr15	protein_coding	0.460109	2.81652	2.44502	0.0175464	0.165967	-3.3476
ENSG00000256594	AC010186.2	chr12	transcribed_unprocessed_pseudogene	0.505312	0.607923	2.44506	0.017545	0.165967	-3.11192
ENSG00000138160	KIF11	chr10	protein_coding	0.53254	3.79256	2.44508	0.0175439	0.165967	-3.46065
ENSG00000119326	CTNNAL1	chr9	protein_coding	0.39118	5.95071	2.44391	0.0175952	0.16612	-3.59466
ENSG00000125910	S1PR4	chr19	protein_coding	-0.997038	1.15486	-2.44374	0.0176031	0.16612	-3.10438
ENSG00000105514	RAB3D	chr19	protein_coding	0.416491	4.43012	2.44365	0.0176067	0.16612	-3.53227
ENSG00000168679	SLC16A4	chr1	protein_coding	-0.755774	8.16969	-2.44372	0.0176038	0.16612	-3.53793
ENSG00000168116	KIAA1586	chr6	protein_coding	0.265876	4.58125	2.44296	0.0176376	0.166307	-3.53712
ENSG00000117461	PIK3R3	chr1	protein_coding	0.638549	4.55177	2.44218	0.0176717	0.166524	-3.55466
ENSG00000204177	BMS1P1	chr10	transcribed_unprocessed_pseudogene	0.642328	0.969104	2.44156	0.0176991	0.166678	-3.14665
ENSG00000244694	PTCHD4	chr6	protein_coding	-1.03776	2.40089	-2.44126	0.0177127	0.166701	-3.18912
ENSG00000165802	NSMF	chr9	protein_coding	0.592643	2.29114	2.43981	0.017777	0.166813	-3.30741
ENSG00000164946	FREM1	chr9	protein_coding	0.897079	2.6445	2.43922	0.0178032	0.166813	-3.36427
ENSG00000147676	MAL2	chr8	protein_coding	0.570227	4.2882	2.43894	0.0178159	0.166813	-3.53649
ENSG00000112144	ICK	chr6	protein_coding	-0.642757	8.49609	-2.43875	0.0178245	0.166813	-3.51745
ENSG00000010017	RANBP9	chr6	protein_coding	-0.409535	7.06165	-2.43895	0.0178152	0.166813	-3.59512
ENSG00000145244	CORIN	chr4	protein_coding	1.39517	-0.0357718	2.43903	0.0178119	0.166813	-3.11109
ENSG00000182810	DDX28	chr16	protein_coding	-0.552806	4.35202	-2.4404	0.0177508	0.166813	-3.49928
ENSG00000100473	COCH	chr14	protein_coding	1.12163	0.240569	2.43971	0.0177816	0.166813	-3.11174
ENSG00000265808	SEC22B	chr1	protein_coding	-0.396248	7.19747	-2.43968	0.017783	0.166813	-3.5863
ENSG00000253775	AC100802.1	chr8	lincRNA	-1.13791	3.72987	-2.43845	0.0178378	0.166834	-3.34464
ENSG00000275126	HIST1H4L	chr6	protein_coding	0.811366	2.45031	2.43801	0.0178572	0.166912	-3.31876
ENSG00000196199	MPHOSPH8	chr13	protein_coding	0.34745	4.86393	2.43775	0.0178689	0.166917	-3.57577
ENSG00000042832	TG	chr8	protein_coding	1.05376	-0.167743	2.43572	0.0179598	0.167644	-3.11687
ENSG00000188994	ZNF292	chr6	protein_coding	-0.524143	8.84277	-2.43552	0.017969	0.167644	-3.50431
ENSG00000106868	SUSD1	chr9	protein_coding	-0.370573	6.01064	-2.43309	0.0180784	0.16771	-3.61737
ENSG00000095397	WHRN	chr9	protein_coding	0.962095	0.182519	2.43465	0.0180081	0.16771	-3.12036
ENSG00000253706	AC011632.1	chr8	antisense	-0.954384	0.807901	-2.43378	0.0180472	0.16771	-3.1213
ENSG00000112541	PDE10A	chr6	protein_coding	0.553007	4.83555	2.43381	0.0180459	0.16771	-3.59385
ENSG00000162927	PUS10	chr2	protein_coding	0.426732	2.29543	2.43264	0.0180988	0.16771	-3.31559
ENSG00000143919	CAMKMT	chr2	protein_coding	0.625579	0.990445	2.43418	0.0180293	0.16771	-3.15853
ENSG00000161888	SPC24	chr19	protein_coding	0.625699	2.39924	2.43336	0.0180664	0.16771	-3.29353
ENSG00000139370	SLC15A4	chr12	protein_coding	0.283517	4.06106	2.43313	0.0180765	0.16771	-3.51935
ENSG00000033030	ZCCHC8	chr12	protein_coding	-0.226389	4.94844	-2.43288	0.0180881	0.16771	-3.57637
ENSG00000132254	ARFIP2	chr11	protein_coding	-0.339195	5.61231	-2.43421	0.0180279	0.16771	-3.60562
ENSG00000160789	LMNA	chr1	protein_coding	-0.437075	8.44991	-2.43393	0.0180403	0.16771	-3.52168
ENSG00000138802	SEC24B	chr4	protein_coding	-0.294799	6.93637	-2.43223	0.0181171	0.167776	-3.61165
ENSG00000171004	HS6ST2	chrX	protein_coding	0.632348	4.40973	2.43147	0.0181519	0.167941	-3.5584
ENSG00000145439	CBR4	chr4	protein_coding	0.30347	4.06295	2.43064	0.0181895	0.167941	-3.52908
ENSG00000077232	DNAJC10	chr2	protein_coding	0.295321	6.65127	2.43077	0.0181833	0.167941	-3.61409
ENSG00000257103	LSM14A	chr19	protein_coding	-0.345255	6.56307	-2.43061	0.0181908	0.167941	-3.62363
ENSG00000143157	POGK	chr1	protein_coding	-0.307119	6.65916	-2.43088	0.0181786	0.167941	-3.62049
ENSG00000108448	TRIM16L	chr17	protein_coding	0.681905	0.729793	2.42977	0.0182292	0.168192	-3.13627
ENSG00000124570	SERPINB6	chr6	protein_coding	0.305994	6.4193	2.42875	0.0182753	0.168411	-3.6243
ENSG00000100351	GRAP2	chr22	protein_coding	0.942623	0.173427	2.42891	0.0182682	0.168411	-3.13229
ENSG00000236347	AL513123.1	chr6	lincRNA	-1.26912	0.371077	-2.42849	0.0182872	0.168417	-3.1501
ENSG00000141965	FEM1A	chr19	protein_coding	-0.56589	6.68313	-2.42793	0.0183128	0.168549	-3.62815
ENSG00000082556	OPRK1	chr8	protein_coding	-1.93615	4.28315	-2.42717	0.0183478	0.168769	-3.39253
ENSG00000165323	FAT3	chr11	protein_coding	1.0983	0.507588	2.4269	0.0183601	0.168778	-3.15355
ENSG00000166128	RAB8B	chr15	protein_coding	0.470047	6.41421	2.4265	0.0183783	0.168842	-3.62578
ENSG00000100664	EIF5	chr14	protein_coding	-0.32569	8.27179	-2.42622	0.0183913	0.168859	-3.54689
ENSG00000124160	NCOA5	chr20	protein_coding	-0.243344	5.37619	-2.42526	0.0184354	0.169056	-3.6175
ENSG00000141644	MBD1	chr18	protein_coding	-0.229871	6.11468	-2.42526	0.0184352	0.169056	-3.63652
ENSG00000164237	CMBL	chr5	protein_coding	0.504698	1.22024	2.42498	0.0184484	0.169073	-3.18635
ENSG00000146678	IGFBP1	chr7	protein_coding	4.44808	1.26578	2.42436	0.0184768	0.169123	-3.22009
ENSG00000129518	EAPP	chr14	protein_coding	-0.325708	5.45251	-2.42431	0.018479	0.169123	-3.62097
ENSG00000204138	PHACTR4	chr1	protein_coding	0.288732	5.101	2.42412	0.0184876	0.169123	-3.61838
ENSG00000137414	FAM8A1	chr6	protein_coding	0.37269	5.35783	2.42277	0.0185502	0.169322	-3.63151
ENSG00000151612	ZNF827	chr4	protein_coding	-0.543444	3.79741	-2.42209	0.0185815	0.169322	-3.45911
ENSG00000115504	EHBP1	chr2	protein_coding	0.676404	4.72595	2.42189	0.0185911	0.169322	-3.61104
ENSG00000231607	DLEU2	chr13	antisense	0.558466	2.63722	2.42265	0.0185558	0.169322	-3.3729
ENSG00000111269	CREBL2	chr12	protein_coding	-0.315151	6.44423	-2.4217	0.0185996	0.169322	-3.64336
ENSG00000156110	ADK	chr10	protein_coding	-0.371755	5.87292	-2.42325	0.0185281	0.169322	-3.6344
ENSG00000135838	NPL	chr1	protein_coding	0.562658	5.12683	2.42176	0.0185969	0.169322	-3.6313
ENSG00000081019	RSBN1	chr1	protein_coding	-0.286412	5.45339	-2.42212	0.0185801	0.169322	-3.62759
ENSG00000161395	PGAP3	chr17	protein_coding	-0.774194	6.26034	-2.42108	0.0186284	0.169379	-3.64256
ENSG00000010539	ZNF200	chr16	protein_coding	-0.31988	4.50178	-2.42086	0.0186388	0.169379	-3.54693
ENSG00000111605	CPSF6	chr12	protein_coding	-0.239162	6.48811	-2.42084	0.0186395	0.169379	-3.64473
ENSG00000166402	TUB	chr11	protein_coding	0.576793	2.51219	2.42026	0.0186663	0.169519	-3.37755
ENSG00000188002	AC026412.1	chr5	transcribed_unprocessed_pseudogene	0.812612	0.244467	2.41994	0.0186813	0.169553	-3.14629
ENSG00000112159	MDN1	chr6	protein_coding	0.428677	5.691	2.4189	0.0187296	0.169665	-3.64843
ENSG00000088325	TPX2	chr20	protein_coding	0.601423	4.04259	2.41821	0.018762	0.169665	-3.55735
ENSG00000261241	LINC02128	chr16	lincRNA	-1.9447	-0.782304	-2.41885	0.0187321	0.169665	-3.30823
ENSG00000247556	OIP5-AS1	chr15	processed_transcript	0.226178	7.12557	2.41847	0.0187497	0.169665	-3.61858
ENSG00000167528	ZNF641	chr12	protein_coding	0.370028	4.7081	2.41798	0.0187727	0.169665	-3.60871
ENSG00000135469	COQ10A	chr12	protein_coding	0.571658	0.6795	2.41851	0.0187479	0.169665	-3.15687
ENSG00000184719	RNLS	chr10	protein_coding	0.713147	0.824211	2.41834	0.0187561	0.169665	-3.19866
ENSG00000196517	SLC6A9	chr1	protein_coding	-0.914762	1.95433	-2.41648	0.0188428	0.170197	-3.21003
ENSG00000175061	LRRC75A-AS1	chr17	processed_transcript	0.404713	6.66017	2.41575	0.0188772	0.170405	-3.6417
ENSG00000103540	CCP110	chr16	protein_coding	0.367854	4.29573	2.41525	0.018901	0.170444	-3.58191
ENSG00000037637	FBXO42	chr1	protein_coding	-0.290574	5.69016	-2.41518	0.0189042	0.170444	-3.65004
ENSG00000153790	C7orf31	chr7	protein_coding	0.601389	1.02324	2.41455	0.0189337	0.170607	-3.18034
ENSG00000128710	HOXD10	chr2	protein_coding	2.05286	-2.18145	2.41424	0.0189485	0.170639	-3.26284
ENSG00000115461	IGFBP5	chr2	protein_coding	0.807963	9.32974	2.41301	0.0190065	0.170853	-3.45258
ENSG00000100814	CCNB1IP1	chr14	protein_coding	0.36518	3.97586	2.41285	0.0190142	0.170853	-3.5528
ENSG00000011114	BTBD7	chr14	protein_coding	-0.313168	4.00622	-2.41277	0.0190178	0.170853	-3.50979
ENSG00000110514	MADD	chr11	protein_coding	-0.299975	6.02096	-2.41277	0.0190176	0.170853	-3.66237
ENSG00000078098	FAP	chr2	protein_coding	0.540579	4.38708	2.41237	0.0190369	0.170876	-3.60056
ENSG00000117154	IGSF21	chr1	protein_coding	-1.19738	1.28665	-2.41223	0.0190431	0.170876	-3.18767
ENSG00000131061	ZNF341	chr20	protein_coding	-0.461893	2.96414	-2.41123	0.0190906	0.171201	-3.35797
ENSG00000144583	2004-03-01	chr2	protein_coding	-1.21115	2.27675	-2.41066	0.0191177	0.171341	-3.23881
ENSG00000183765	CHEK2	chr22	protein_coding	0.461569	2.4628	2.41031	0.0191345	0.171389	-3.37098
ENSG00000161217	PCYT1A	chr3	protein_coding	0.275923	5.72788	2.40997	0.0191505	0.171431	-3.66723
ENSG00000136895	GARNL3	chr9	protein_coding	0.644949	1.20737	2.40818	0.0192359	0.171999	-3.2374
ENSG00000130699	TAF4	chr20	protein_coding	-0.476566	3.77679	-2.40816	0.0192368	0.171999	-3.49356
ENSG00000135862	LAMC1	chr1	protein_coding	0.350779	9.54209	2.40728	0.0192787	0.172271	-3.46464
ENSG00000174373	RALGAPA1	chr14	protein_coding	-0.328901	6.52739	-2.40679	0.0193026	0.172279	-3.67507
ENSG00000203857	HSD3B1	chr1	protein_coding	-0.737523	10.1534	-2.40696	0.0192942	0.172279	-3.47033
ENSG00000272335	AC093297.2	chr5	lincRNA	0.417528	2.07125	2.4063	0.0193258	0.172377	-3.33289
ENSG00000066422	ZBTB11	chr3	protein_coding	-0.352379	6.18083	-2.40608	0.0193365	0.172377	-3.678
ENSG00000112299	VNN1	chr6	protein_coding	0.82014	2.06476	2.40581	0.0193494	0.172389	-3.35917
ENSG00000036257	CUL3	chr2	protein_coding	-0.281826	7.2573	-2.40533	0.0193725	0.172391	-3.65523
ENSG00000149187	CELF1	chr11	protein_coding	-0.17305	6.98334	-2.40548	0.0193651	0.172391	-3.66424
ENSG00000183077	AFMID	chr17	protein_coding	0.493187	3.01651	2.40508	0.0193843	0.172394	-3.45611
ENSG00000260401	AP002761.4	chr11	sense_overlapping	0.631417	2.1685	2.40404	0.0194343	0.172635	-3.35009
ENSG00000134256	CD101	chr1	protein_coding	-1.20663	0.64138	-2.4042	0.0194269	0.172635	-3.17794
ENSG00000147381	MAGEA4	chrX	protein_coding	-2.60123	3.11823	-2.40329	0.0194706	0.172651	-3.23148
ENSG00000110422	HIPK3	chr11	protein_coding	-0.306334	8.93251	-2.40345	0.0194631	0.172651	-3.54887
ENSG00000117859	OSBPL9	chr1	protein_coding	0.214189	6.35943	2.40355	0.0194582	0.172651	-3.68041
ENSG00000158301	GPRASP2	chrX	protein_coding	-0.42851	3.43377	-2.40125	0.0195693	0.172716	-3.48667
ENSG00000147419	CCDC25	chr8	protein_coding	0.274084	4.67674	2.39833	0.0197117	0.172716	-3.64607
ENSG00000092964	DPYSL2	chr8	protein_coding	0.411431	7.45984	2.3983	0.0197131	0.172716	-3.64113
ENSG00000106355	LSM5	chr7	protein_coding	0.351828	3.4779	2.40074	0.0195944	0.172716	-3.52875
ENSG00000206532	AC117402.1	chr3	lincRNA	-1.02735	0.377258	-2.4024	0.0195136	0.172716	-3.19543
ENSG00000160801	PTH1R	chr3	protein_coding	0.589714	3.26934	2.4001	0.0196255	0.172716	-3.50291
ENSG00000153823	PID1	chr2	protein_coding	-0.485904	5.90957	-2.39852	0.0197022	0.172716	-3.68887
ENSG00000104957	CCDC130	chr19	protein_coding	-0.321467	4.08092	-2.40263	0.0195025	0.172716	-3.55079
ENSG00000130856	ZNF236	chr18	protein_coding	-0.330176	5.43947	-2.40248	0.0195098	0.172716	-3.66743
ENSG00000167397	VKORC1	chr16	protein_coding	0.573229	2.23192	2.40123	0.0195707	0.172716	-3.36528
ENSG00000129009	ISLR	chr15	protein_coding	1.71862	2.47426	2.40074	0.0195942	0.172716	-3.46633
ENSG00000103642	LACTB	chr15	protein_coding	0.372484	3.72487	2.3991	0.0196742	0.172716	-3.55134
ENSG00000187790	FANCM	chr14	protein_coding	0.334112	3.4766	2.40177	0.0195441	0.172716	-3.52067
ENSG00000184887	BTBD6	chr14	protein_coding	0.40159	3.82158	2.40116	0.0195741	0.172716	-3.56764
ENSG00000165929	TC2N	chr14	protein_coding	-0.747442	5.48148	-2.39817	0.0197193	0.172716	-3.6651
ENSG00000110628	SLC22A18	chr11	protein_coding	0.715322	1.22554	2.39893	0.0196824	0.172716	-3.25996
ENSG00000260461	AL133355.1	chr10	sense_overlapping	0.723134	0.548159	2.39836	0.01971	0.172716	-3.1958
ENSG00000108055	SMC3	chr10	protein_coding	-0.243878	6.76144	-2.39946	0.0196563	0.172716	-3.68694
ENSG00000169598	DFFB	chr1	protein_coding	0.439641	1.86316	2.39838	0.0197091	0.172716	-3.31165
ENSG00000134247	PTGFRN	chr1	protein_coding	-0.979911	7.44102	-2.39859	0.0196987	0.172716	-3.67841
ENSG00000078618	NRDC	chr1	protein_coding	-0.273542	7.24351	-2.39875	0.0196909	0.172716	-3.67064
ENSG00000078114	NEBL	chr10	protein_coding	-0.544098	7.5133	-2.39679	0.0197868	0.173207	-3.67221
ENSG00000160803	UBQLN4	chr1	protein_coding	-0.299694	5.35485	-2.39628	0.0198119	0.173325	-3.67598
ENSG00000184445	KNTC1	chr12	protein_coding	0.387484	4.60113	2.3956	0.0198454	0.173517	-3.64762
ENSG00000183826	BTBD9	chr6	protein_coding	0.210668	4.66282	2.39407	0.0199204	0.173888	-3.65162
ENSG00000100600	LGMN	chr14	protein_coding	-0.529661	8.91226	-2.3938	0.019934	0.173888	-3.57003
ENSG00000239306	RBM14	chr11	protein_coding	-0.256363	5.31076	-2.39392	0.0199282	0.173888	-3.68323
ENSG00000148488	ST8SIA6	chr10	protein_coding	-1.2074	1.39367	-2.39437	0.019906	0.173888	-3.20027
ENSG00000078081	LAMP3	chr3	protein_coding	0.770934	1.43055	2.39344	0.0199518	0.173942	-3.2537
ENSG00000115998	C2orf42	chr2	protein_coding	-0.307718	3.94353	-2.39257	0.0199945	0.174106	-3.56322
ENSG00000167306	MYO5B	chr18	protein_coding	-0.471899	6.6174	-2.39271	0.0199878	0.174106	-3.70522
ENSG00000197622	CDC42SE1	chr1	protein_coding	-0.316138	7.86088	-2.39235	0.0200054	0.174106	-3.65176
ENSG00000158813	EDA	chrX	protein_coding	-0.772801	1.96025	-2.3909	0.0200776	0.174444	-3.27735
ENSG00000105856	HBP1	chr7	protein_coding	-0.483098	6.8431	-2.39073	0.0200857	0.174444	-3.70485
ENSG00000154764	WNT7A	chr3	protein_coding	0.936753	4.42572	2.39066	0.0200895	0.174444	-3.67851
ENSG00000159792	PSKH1	chr16	protein_coding	0.387425	3.66172	2.39063	0.0200907	0.174444	-3.56618
ENSG00000130222	GADD45G	chr9	protein_coding	-0.661354	6.41103	-2.39008	0.0201183	0.174583	-3.71172
ENSG00000115282	TTC31	chr2	protein_coding	-0.237085	4.29083	-2.38854	0.0201949	0.175147	-3.61153
ENSG00000126062	TMEM115	chr3	protein_coding	-0.536349	6.24991	-2.38779	0.0202322	0.175176	-3.71699
ENSG00000011260	UTP18	chr17	protein_coding	-0.419472	5.97699	-2.38777	0.0202333	0.175176	-3.71488
ENSG00000176915	ANKLE2	chr12	protein_coding	-0.199518	6.60145	-2.38807	0.0202181	0.175176	-3.71392
ENSG00000136205	TNS3	chr7	protein_coding	-0.316147	9.35812	-2.38636	0.0203038	0.175415	-3.55112
ENSG00000056097	ZFR	chr5	protein_coding	-0.290906	7.82999	-2.38687	0.0202782	0.175415	-3.66128
ENSG00000133460	SLC2A11	chr22	protein_coding	-0.62767	4.15404	-2.38652	0.020296	0.175415	-3.57081
ENSG00000122482	ZNF644	chr1	protein_coding	-0.269282	6.96291	-2.38629	0.0203075	0.175415	-3.70944
ENSG00000133131	MORC4	chrX	protein_coding	-0.437398	8.31734	-2.38549	0.0203475	0.175458	-3.62991
ENSG00000104518	GSDMD	chr8	protein_coding	-0.439682	4.57737	-2.38593	0.0203253	0.175458	-3.62854
ENSG00000131378	RFTN1	chr3	protein_coding	0.51342	5.65184	2.38554	0.020345	0.175458	-3.71915
ENSG00000137948	BRDT	chr1	protein_coding	1.86261	-0.564437	2.38498	0.0203733	0.175579	-3.23491
ENSG00000179295	PTPN11	chr12	protein_coding	0.240655	7.68205	2.3846	0.0203921	0.175641	-3.66041
ENSG00000068724	TTC7A	chr2	protein_coding	-0.374546	5.67802	-2.38429	0.0204079	0.175677	-3.71186
ENSG00000100580	TMED8	chr14	protein_coding	0.38851	4.67282	2.38404	0.0204204	0.175684	-3.67841
ENSG00000107984	DKK1	chr10	protein_coding	2.10601	3.91348	2.3833	0.0204579	0.175905	-3.63961
ENSG00000169288	MRPL1	chr4	protein_coding	-0.307689	4.5658	-2.38216	0.0205153	0.176068	-3.65327
ENSG00000136546	SCN7A	chr2	protein_coding	0.726876	4.72477	2.38211	0.0205178	0.176068	-3.6956
ENSG00000082898	XPO1	chr2	protein_coding	-0.228208	8.03551	-2.38161	0.0205435	0.176068	-3.65384
ENSG00000157637	SLC38A10	chr17	protein_coding	-0.297635	7.07376	-2.38269	0.0204888	0.176068	-3.71433
ENSG00000087299	L2HGDH	chr14	protein_coding	0.405853	2.23866	2.38154	0.0205471	0.176068	-3.38759
ENSG00000139372	TDG	chr12	protein_coding	-0.38461	5.90084	-2.3816	0.0205436	0.176068	-3.72432
ENSG00000019549	SNAI2	chr8	protein_coding	0.757193	3.56385	2.38129	0.0205594	0.176073	-3.60215
ENSG00000163110	PDLIM5	chr4	protein_coding	-0.326156	8.4696	-2.38081	0.0205841	0.176184	-3.63193
ENSG00000175505	CLCF1	chr11	protein_coding	-0.873041	1.5337	-2.38043	0.0206033	0.176248	-3.24404
ENSG00000197965	MPZL1	chr1	protein_coding	0.377856	7.00113	2.38008	0.0206211	0.1763	-3.70456
ENSG00000130958	SLC35D2	chr9	protein_coding	0.350649	2.74761	2.37808	0.0207228	0.177042	-3.47203
ENSG00000140368	PSTPIP1	chr15	protein_coding	0.934502	0.854048	2.37776	0.0207394	0.177042	-3.25982
ENSG00000103942	HOMER2	chr15	protein_coding	1.12577	0.776587	2.37768	0.0207433	0.177042	-3.26649
ENSG00000188785	ZNF548	chr19	protein_coding	-0.290188	4.59445	-2.37678	0.0207896	0.177136	-3.66519
ENSG00000135392	DNAJC14	chr12	protein_coding	-0.359189	5.43066	-2.37694	0.020781	0.177136	-3.71902
ENSG00000166394	CYB5R2	chr11	protein_coding	0.624378	2.04848	2.37692	0.0207824	0.177136	-3.40242
ENSG00000115073	ACTR1B	chr2	protein_coding	0.372248	4.46233	2.37635	0.0208114	0.177221	-3.68081
ENSG00000176160	HSF5	chr17	protein_coding	-0.994779	0.953845	-2.37587	0.020836	0.17723	-3.22517
ENSG00000159166	LAD1	chr1	protein_coding	-0.817182	6.19206	-2.37587	0.020836	0.17723	-3.73577
ENSG00000114993	RTKN	chr2	protein_coding	0.400694	3.44614	2.37485	0.0208883	0.177574	-3.57726
ENSG00000130175	PRKCSH	chr19	protein_coding	-0.34787	7.40916	-2.3743	0.0209169	0.177717	-3.71426
ENSG00000068400	GRIPAP1	chrX	protein_coding	-0.195828	5.1536	-2.37343	0.0209616	0.177938	-3.72137
ENSG00000184635	ZNF93	chr19	protein_coding	0.416408	2.97922	2.37333	0.0209666	0.177938	-3.51847
ENSG00000123130	ACOT9	chrX	protein_coding	0.376746	4.35503	2.37207	0.0210318	0.178215	-3.68132
ENSG00000137815	RTF1	chr15	protein_coding	-0.303505	6.472	-2.37201	0.0210348	0.178215	-3.75053
ENSG00000123374	CDK2	chr12	protein_coding	-0.371952	6.30068	-2.37243	0.0210131	0.178215	-3.75051
ENSG00000228794	LINC01128	chr1	processed_transcript	0.352792	2.7532	2.37177	0.0210475	0.178222	-3.47421
ENSG00000117139	KDM5B	chr1	protein_coding	-0.33502	7.75755	-2.37151	0.0210609	0.178235	-3.70259
ENSG00000005700	IBTK	chr6	protein_coding	0.241684	5.18998	2.37041	0.0211176	0.178615	-3.73703
ENSG00000107338	SHB	chr9	protein_coding	-0.433405	2.92481	-2.36909	0.0211865	0.179097	-3.45521
ENSG00000113368	LMNB1	chr5	protein_coding	0.563777	4.28977	2.36816	0.0212349	0.17933	-3.68293
ENSG00000074219	TEAD2	chr19	protein_coding	0.349967	3.80504	2.3681	0.021238	0.17933	-3.62585
ENSG00000165060	FXN	chr9	protein_coding	0.437961	2.05522	2.36729	0.0212805	0.179386	-3.40876
ENSG00000124104	SNX21	chr20	protein_coding	0.512862	3.37375	2.3673	0.0212798	0.179386	-3.59043
ENSG00000078043	PIAS2	chr18	protein_coding	0.459246	3.83106	2.36737	0.0212765	0.179386	-3.64769
ENSG00000170965	PLAC1	chrX	protein_coding	-0.907704	7.77995	-2.36655	0.0213194	0.179409	-3.73283
ENSG00000125841	NRSN2	chr20	protein_coding	0.372053	3.39359	2.36466	0.0214182	0.179409	-3.5935
ENSG00000071967	CYBRD1	chr2	protein_coding	0.689155	5.85995	2.36541	0.0213789	0.179409	-3.76214
ENSG00000284430	AC020912.1	chr19	lincRNA	-1.02795	0.325656	-2.36498	0.0214017	0.179409	-3.25384
ENSG00000105656	ELL	chr19	protein_coding	-0.40275	5.9756	-2.36495	0.021403	0.179409	-3.76285
ENSG00000105619	TFPT	chr19	protein_coding	-0.504968	2.29773	-2.36576	0.0213607	0.179409	-3.3887
ENSG00000108344	PSMD3	chr17	protein_coding	-0.338385	6.71559	-2.36496	0.0214024	0.179409	-3.76113
ENSG00000074410	CA12	chr15	protein_coding	1.60866	1.02518	2.36617	0.0213393	0.179409	-3.32817
ENSG00000181619	GPR135	chr14	protein_coding	0.596134	0.812367	2.36451	0.0214264	0.179409	-3.27001
ENSG00000169508	GPR183	chr13	protein_coding	0.727563	2.94006	2.36566	0.0213658	0.179409	-3.56624
ENSG00000198431	TXNRD1	chr12	protein_coding	-0.54917	7.858	-2.36528	0.021386	0.179409	-3.71277
ENSG00000266472	MRPS21	chr1	protein_coding	0.270442	4.59165	2.36571	0.0213633	0.179409	-3.70925
ENSG00000147255	IGSF1	chrX	protein_coding	-0.749585	1.64978	-2.36405	0.0214503	0.179509	-3.29843
ENSG00000164125	FAM198B	chr4	protein_coding	0.585307	5.6709	2.36378	0.0214647	0.179529	-3.76643
ENSG00000181588	MEX3D	chr19	protein_coding	-0.621451	5.82295	-2.36333	0.0214886	0.179629	-3.75679
ENSG00000201643	SNORA14A	chr7	snoRNA	-0.86312	0.246185	-2.36155	0.0215827	0.17984	-3.27012
ENSG00000188636	RTL6	chr22	protein_coding	0.410234	3.95606	2.36185	0.0215668	0.17984	-3.67559
ENSG00000170417	TMEM182	chr2	protein_coding	0.49168	1.08227	2.36163	0.021578	0.17984	-3.30189
ENSG00000177363	LRRN4CL	chr11	protein_coding	2.02162	-1.77366	2.36219	0.0215487	0.17984	-3.32694
ENSG00000138182	KIF20B	chr10	protein_coding	0.36477	3.92316	2.36228	0.0215442	0.17984	-3.65245
ENSG00000272419	LINC01145	chr1	transcribed_unprocessed_pseudogene	0.633617	0.398504	2.36149	0.0215856	0.17984	-3.26144
ENSG00000159348	CYB5R1	chr1	protein_coding	-0.655149	7.88133	-2.36078	0.0216236	0.179973	-3.72642
ENSG00000121775	TMEM39B	chr1	protein_coding	-0.292642	3.74349	-2.36074	0.0216255	0.179973	-3.59451
ENSG00000180353	HCLS1	chr3	protein_coding	0.386188	5.85348	2.35828	0.0217562	0.180615	-3.77928
ENSG00000154639	CXADR	chr21	protein_coding	1.41954	-0.0285162	2.35793	0.0217748	0.180615	-3.25729
ENSG00000196290	NIF3L1	chr2	protein_coding	-0.296707	4.75777	-2.35817	0.0217621	0.180615	-3.71458
ENSG00000143882	ATP6V1C2	chr2	protein_coding	-0.480054	6.45507	-2.35812	0.0217646	0.180615	-3.78012
ENSG00000140463	BBS4	chr15	protein_coding	0.263484	3.09955	2.35851	0.0217439	0.180615	-3.55282
ENSG00000107745	MICU1	chr10	protein_coding	-0.328479	5.57134	-2.35828	0.0217564	0.180615	-3.76788
ENSG00000183763	TRAIP	chr3	protein_coding	0.657375	0.284352	2.3577	0.0217873	0.180619	-3.25732
ENSG00000104859	CLASRP	chr19	protein_coding	-0.43257	4.38756	-2.35716	0.0218162	0.18076	-3.68153
ENSG00000189283	FHIT	chr3	protein_coding	0.525202	1.27343	2.35662	0.0218449	0.180798	-3.33205
ENSG00000107738	VSIR	chr10	protein_coding	-0.601071	8.54459	-2.35671	0.0218399	0.180798	-3.68268
ENSG00000136261	BZW2	chr7	protein_coding	-0.541916	8.69134	-2.3557	0.0218945	0.180922	-3.68193
ENSG00000233056	ERVH48-1	chr21	lincRNA	-0.68632	9.34035	-2.35587	0.0218851	0.180922	-3.63767
ENSG00000139112	GABARAPL1	chr12	protein_coding	-0.426064	8.65657	-2.35567	0.021896	0.180922	-3.67212
ENSG00000139714	MORN3	chr12	protein_coding	-0.886004	3.97547	-2.35521	0.0219206	0.181025	-3.57778
ENSG00000108001	EBF3	chr10	protein_coding	-1.07198	2.37292	-2.35442	0.021963	0.181276	-3.34779
ENSG00000170264	FAM161A	chr2	protein_coding	0.506681	1.09923	2.35415	0.0219774	0.181295	-3.3256
ENSG00000030304	MUSK	chr9	protein_coding	-1.85095	-0.16119	-2.35352	0.0220116	0.181312	-3.42099
ENSG00000009413	REV3L	chr6	protein_coding	0.449195	6.52808	2.35077	0.0221603	0.181312	-3.78583
ENSG00000250407	AC008728.1	chr5	antisense	-1.45785	2.64664	-2.35181	0.0221041	0.181312	-3.33312
ENSG00000172239	PAIP1	chr5	protein_coding	-0.288428	6.33124	-2.35123	0.0221352	0.181312	-3.79555
ENSG00000047315	POLR2B	chr4	protein_coding	-0.299241	7.27563	-2.35092	0.022152	0.181312	-3.77199
ENSG00000153558	FBXL2	chr3	protein_coding	0.489152	2.43308	2.3524	0.0220717	0.181312	-3.48977
ENSG00000100379	KCTD17	chr22	protein_coding	-0.502616	4.33158	-2.35131	0.0221307	0.181312	-3.6768
ENSG00000121297	TSHZ3	chr19	protein_coding	0.555806	2.96083	2.35172	0.0221089	0.181312	-3.57419
ENSG00000103978	TMEM87A	chr15	protein_coding	-0.451944	7.05026	-2.35248	0.0220679	0.181312	-3.78062
ENSG00000103811	CTSH	chr15	protein_coding	-0.917249	5.10267	-2.35264	0.0220592	0.181312	-3.72732
ENSG00000066933	MYO9A	chr15	protein_coding	-0.431987	8.04564	-2.35243	0.0220704	0.181312	-3.73277
ENSG00000185989	RASA3	chr13	protein_coding	0.460093	3.22441	2.35208	0.0220894	0.181312	-3.60604
ENSG00000110934	BIN2	chr12	protein_coding	0.798492	4.67289	2.3515	0.0221208	0.181312	-3.74884
ENSG00000162836	ACP6	chr1	protein_coding	0.569949	2.55684	2.35361	0.0220066	0.181312	-3.46918
ENSG00000116514	RNF19B	chr1	protein_coding	-0.226204	5.09434	-2.35094	0.0221508	0.181312	-3.76107
ENSG00000156049	GNA14	chr9	protein_coding	0.695563	2.4466	2.34868	0.0222737	0.181996	-3.4915
ENSG00000197037	ZSCAN25	chr7	protein_coding	-0.21282	4.28486	-2.34888	0.0222629	0.181996	-3.695
ENSG00000244300	GATA2-AS1	chr3	antisense	-0.539835	4.56805	-2.34856	0.0222803	0.181996	-3.7074
ENSG00000135451	TROAP	chr12	protein_coding	0.637664	0.82078	2.3481	0.0223054	0.182102	-3.29768
ENSG00000106976	DNM1	chr9	protein_coding	0.780861	1.52197	2.34745	0.0223408	0.182107	-3.37134
ENSG00000102699	PARP4	chr13	protein_coding	0.519994	5.74905	2.34746	0.02234	0.182107	-3.80082
ENSG00000137656	BUD13	chr11	protein_coding	-0.276506	4.35067	-2.34742	0.0223423	0.182107	-3.69975
ENSG00000253304	TMEM200B	chr1	protein_coding	0.644414	2.13448	2.34586	0.022428	0.182706	-3.47658
ENSG00000114127	XRN1	chr3	protein_coding	-0.335775	7.87583	-2.34523	0.0224626	0.182889	-3.75112
ENSG00000139531	SUOX	chr12	protein_coding	0.411931	3.80667	2.34418	0.0225202	0.183259	-3.68624
ENSG00000108883	EFTUD2	chr17	protein_coding	-0.246677	6.40969	-2.34273	0.0225997	0.183562	-3.81256
ENSG00000108828	VAT1	chr17	protein_coding	0.472268	6.29987	2.34285	0.0225932	0.183562	-3.80831
ENSG00000126821	SGPP1	chr14	protein_coding	-0.863855	4.48903	-2.34245	0.0226155	0.183562	-3.67396
ENSG00000111266	DUSP16	chr12	protein_coding	-0.61197	4.8263	-2.34309	0.02258	0.183562	-3.73583
ENSG00000068383	INPP5A	chr10	protein_coding	0.33117	4.9413	2.34239	0.0226185	0.183562	-3.78579
ENSG00000070061	ELP1	chr9	protein_coding	0.279755	5.05447	2.34112	0.0226891	0.18378	-3.79564
ENSG00000106608	URGCP	chr7	protein_coding	-0.306973	5.33494	-2.34119	0.0226851	0.18378	-3.79324
ENSG00000184436	THAP7	chr22	protein_coding	-0.429904	3.90271	-2.34052	0.0227223	0.18378	-3.65292
ENSG00000168874	ATOH8	chr2	protein_coding	0.969086	1.52301	2.34036	0.022731	0.18378	-3.41924
ENSG00000075131	TIPIN	chr15	protein_coding	0.484191	1.84569	2.34124	0.0226821	0.18378	-3.41906
ENSG00000160050	CCDC28B	chr1	protein_coding	0.565669	0.786996	2.34056	0.0227197	0.18378	-3.30972
ENSG00000157978	LDLRAP1	chr1	protein_coding	-0.335855	5.86575	-2.34098	0.0226967	0.18378	-3.81174
ENSG00000230105	AL354793.1	chrX	lincRNA	-1.75115	-0.289922	-2.33887	0.022814	0.183965	-3.41213
ENSG00000168495	POLR3D	chr8	protein_coding	-0.253208	5.49417	-2.33901	0.0228057	0.183965	-3.80845
ENSG00000164904	ALDH7A1	chr5	protein_coding	0.474693	5.60464	2.339	0.0228064	0.183965	-3.81749
ENSG00000181029	TRAPPC5	chr19	protein_coding	0.766632	-0.18471	2.33885	0.022815	0.183965	-3.29197
ENSG00000151743	AMN1	chr12	protein_coding	-0.442997	2.9581	-2.33965	0.0227704	0.183965	-3.524
ENSG00000186417	GLDN	chr15	protein_coding	-0.781502	8.40424	-2.33783	0.0228716	0.184322	-3.74392
ENSG00000164342	TLR3	chr4	protein_coding	-0.807915	7.34121	-2.33707	0.0229144	0.18446	-3.809
ENSG00000171606	ZNF274	chr19	protein_coding	-0.300978	4.88509	-2.33686	0.0229256	0.18446	-3.77211
ENSG00000103319	EEF2K	chr16	protein_coding	0.376559	4.14022	2.33706	0.0229144	0.18446	-3.73155
ENSG00000145041	DCAF1	chr3	protein_coding	-0.333783	6.14668	-2.33598	0.0229753	0.184761	-3.82763
ENSG00000042286	AIFM2	chr10	protein_coding	0.42939	2.61187	2.33564	0.0229941	0.184814	-3.54098
ENSG00000176396	EID2	chr19	protein_coding	-0.498583	4.66332	-2.33518	0.0230198	0.184834	-3.74186
ENSG00000165879	FRAT1	chr10	protein_coding	-0.492273	3.29778	-2.335	0.02303	0.184834	-3.57989
ENSG00000119927	GPAM	chr10	protein_coding	0.335306	3.86062	2.33494	0.0230336	0.184834	-3.70509
ENSG00000057935	MTA3	chr2	protein_coding	-0.233495	5.75853	-2.33245	0.0231737	0.18586	-3.8292
ENSG00000159899	NPR2	chr9	protein_coding	0.687152	2.66926	2.33198	0.0232	0.18586	-3.56962
ENSG00000167037	SGSM1	chr22	protein_coding	-1.75491	3.67391	-2.33162	0.0232203	0.18586	-3.55088
ENSG00000111144	LTA4H	chr12	protein_coding	0.344667	4.79556	2.33157	0.0232232	0.18586	-3.80171
ENSG00000152782	PANK1	chr10	protein_coding	0.569542	2.37005	2.33178	0.0232111	0.18586	-3.50728
ENSG00000278637	HIST1H4A	chr6	protein_coding	0.70827	2.15482	2.33079	0.0232673	0.186114	-3.48601
ENSG00000186575	NF2	chr22	protein_coding	0.354158	5.23179	2.33043	0.023288	0.18618	-3.82715
ENSG00000112592	TBP	chr6	protein_coding	-0.266936	4.25356	-2.32922	0.0233566	0.186399	-3.72806
ENSG00000170365	SMAD1	chr4	protein_coding	0.436736	3.26371	2.32889	0.0233751	0.186399	-3.65494
ENSG00000125505	MBOAT7	chr19	protein_coding	-0.431889	3.34343	-2.32905	0.0233661	0.186399	-3.60558
ENSG00000167920	TMEM99	chr17	protein_coding	0.508645	2.04884	2.32915	0.0233603	0.186399	-3.4657
ENSG00000022976	ZNF839	chr14	protein_coding	-0.268648	3.52015	-2.32885	0.0233773	0.186399	-3.6278
ENSG00000126787	DLGAP5	chr14	protein_coding	0.635934	2.76139	2.32806	0.0234223	0.186658	-3.57294
ENSG00000162745	OLFML2B	chr1	protein_coding	0.569779	5.1885	2.32772	0.0234415	0.186712	-3.83407
ENSG00000206384	COL6A6	chr3	protein_coding	1.59262	0.143453	2.32669	0.0235005	0.186885	-3.32306
ENSG00000203326	ZNF525	chr19	protein_coding	-0.612175	6.35747	-2.32708	0.0234785	0.186885	-3.84587
ENSG00000177614	PGBD5	chr1	protein_coding	0.662008	1.08808	2.3268	0.0234941	0.186885	-3.39008
ENSG00000197822	OCLN	chr5	protein_coding	-0.442208	3.70075	-2.32631	0.0235224	0.186923	-3.64793
ENSG00000173926	2003-03-01	chr5	protein_coding	0.731891	2.47268	2.32554	0.0235664	0.186923	-3.54365
ENSG00000138434	ITPRID2	chr2	protein_coding	-0.470667	8.99398	-2.32556	0.0235652	0.186923	-3.71645
ENSG00000131748	STARD3	chr17	protein_coding	-0.289364	5.17675	-2.32614	0.0235317	0.186923	-3.81539
ENSG00000165983	PTER	chr10	protein_coding	-0.308669	4.6148	-2.32552	0.0235675	0.186923	-3.7698
ENSG00000204574	ABCF1	chr6	protein_coding	-0.368083	5.95959	-2.32499	0.023598	0.187066	-3.84828
ENSG00000085365	SCAMP1	chr5	protein_coding	0.236174	5.74893	2.3247	0.0236145	0.187099	-3.84855
ENSG00000100479	POLE2	chr14	protein_coding	0.54581	1.61193	2.32417	0.0236449	0.187142	-3.42243
ENSG00000198890	PRMT6	chr1	protein_coding	0.523696	3.98981	2.3242	0.0236434	0.187142	-3.73787
ENSG00000245937	LINC01184	chr5	lincRNA	0.529949	2.3281	2.32384	0.0236641	0.187196	-3.53323
ENSG00000138641	HERC3	chr4	protein_coding	0.35702	4.21796	2.32351	0.0236831	0.187247	-3.76258
ENSG00000167685	ZNF444	chr19	protein_coding	-0.37278	3.19228	-2.32288	0.0237191	0.187335	-3.60712
ENSG00000142102	PGGHG	chr11	protein_coding	0.634148	1.88536	2.32305	0.0237095	0.187335	-3.49366
ENSG00000196814	MVB12B	chr9	protein_coding	-0.415966	6.13173	-2.32173	0.0237856	0.187651	-3.85688
ENSG00000233369	GTF2IP4	chr7	transcribed_processed_pseudogene	-0.517603	5.12215	-2.32132	0.023809	0.187651	-3.80593
ENSG00000179299	NSUN7	chr4	protein_coding	0.500443	2.11136	2.32164	0.0237907	0.187651	-3.49591
ENSG00000142156	COL6A1	chr21	protein_coding	0.627167	7.81005	2.32141	0.0238038	0.187651	-3.75878
ENSG00000163939	PBRM1	chr3	protein_coding	-0.268436	7.59899	-2.32105	0.0238245	0.187674	-3.81785
ENSG00000166971	AKTIP	chr16	protein_coding	-0.477721	6.60235	-2.32049	0.0238572	0.187735	-3.85903
ENSG00000174106	LEMD3	chr12	protein_coding	-0.298957	5.63311	-2.32055	0.0238535	0.187735	-3.84953
ENSG00000116251	RPL22	chr1	protein_coding	0.230548	5.51171	2.32023	0.0238723	0.187755	-3.85411
ENSG00000137285	TUBB2B	chr6	protein_coding	0.835742	0.98396	2.31893	0.0239478	0.188051	-3.37785
ENSG00000171992	SYNPO	chr5	protein_coding	-0.473647	7.95017	-2.3192	0.023932	0.188051	-3.80363
ENSG00000105723	GSK3A	chr19	protein_coding	-0.279082	4.59075	-2.31851	0.0239721	0.188051	-3.78979
ENSG00000198863	RUNDC1	chr17	protein_coding	-0.306372	4.52395	-2.31894	0.0239471	0.188051	-3.78151
ENSG00000140577	CRTC3	chr15	protein_coding	-0.255939	6.16834	-2.3185	0.0239724	0.188051	-3.86462
ENSG00000147408	CSGALNACT1	chr8	protein_coding	-0.483348	7.41882	-2.31822	0.023989	0.188083	-3.83854
ENSG00000124608	AARS2	chr6	protein_coding	0.332104	3.62366	2.31734	0.02404	0.188148	-3.72255
ENSG00000065534	MYLK	chr3	protein_coding	-0.438308	8.3931	-2.31716	0.0240504	0.188148	-3.77581
ENSG00000166912	MTMR10	chr15	protein_coding	-0.511324	6.89569	-2.31771	0.0240183	0.188148	-3.85984
ENSG00000205592	MUC19	chr12	protein_coding	-1.41038	1.9926	-2.317	0.0240599	0.188148	-3.39748
ENSG00000200169	RNU5D-1	chr1	snRNA	0.706492	0.594804	2.3173	0.0240426	0.188148	-3.35571
ENSG00000101972	STAG2	chrX	protein_coding	-0.243633	7.9816	-2.31602	0.0241172	0.188236	-3.8037
ENSG00000245910	SNHG6	chr8	processed_transcript	0.381785	3.22404	2.31542	0.0241524	0.188236	-3.6612
ENSG00000185122	HSF1	chr8	protein_coding	-0.270708	4.78844	-2.31541	0.0241527	0.188236	-3.81203
ENSG00000177479	ARIH2	chr3	protein_coding	-0.196212	6.22114	-2.31621	0.0241058	0.188236	-3.86957
ENSG00000204335	SP5	chr2	protein_coding	1.16115	0.414921	2.31568	0.024137	0.188236	-3.33261
ENSG00000104983	CCDC61	chr19	protein_coding	0.446132	0.985567	2.31531	0.0241588	0.188236	-3.37696
ENSG00000124067	SLC12A4	chr16	protein_coding	-0.279583	6.88219	-2.31586	0.0241266	0.188236	-3.85999
ENSG00000169567	HINT1	chr5	protein_coding	0.387236	5.18903	2.31509	0.0241718	0.188239	-3.85534
ENSG00000182175	RGMA	chr15	protein_coding	0.859151	1.06928	2.31447	0.0242078	0.188422	-3.38796
ENSG00000137101	CD72	chr9	protein_coding	-0.90741	0.952765	-2.31404	0.0242331	0.188522	-3.34942
ENSG00000163644	PPM1K	chr4	protein_coding	0.429294	4.18753	2.31376	0.0242494	0.188551	-3.78991
ENSG00000164953	TMEM67	chr8	protein_coding	0.37851	2.25243	2.31296	0.0242965	0.188722	-3.53546
ENSG00000198039	ZNF273	chr7	protein_coding	0.391211	2.11708	2.31316	0.024285	0.188722	-3.50331
ENSG00000116729	WLS	chr1	protein_coding	0.522588	6.33449	2.31259	0.0243187	0.188797	-3.86792
ENSG00000251584	AC096751.2	chr4	lincRNA	-1.3773	1.47176	-2.31201	0.0243525	0.188962	-3.35018
ENSG00000205426	KRT81	chr12	protein_coding	-1.7654	3.37257	-2.31147	0.0243843	0.18911	-3.5364
ENSG00000188177	ZC3H6	chr2	protein_coding	-0.361356	5.60366	-2.3111	0.0244064	0.189184	-3.86662
ENSG00000130224	LRCH2	chrX	protein_coding	0.545051	3.21946	2.31062	0.0244348	0.189307	-3.68983
ENSG00000186310	NAP1L3	chrX	protein_coding	1.39796	-0.166621	2.31003	0.0244694	0.189428	-3.34642
ENSG00000141258	SGSM2	chr17	protein_coding	0.365188	4.50151	2.30987	0.0244793	0.189428	-3.81806
ENSG00000176273	SLC35G1	chr10	protein_coding	0.584471	0.980254	2.30972	0.0244883	0.189428	-3.39817
ENSG00000136897	MRPL50	chr9	protein_coding	0.274622	4.03487	2.30887	0.0245382	0.189441	-3.77533
ENSG00000118407	FILIP1	chr6	protein_coding	0.711129	3.79516	2.30884	0.0245404	0.189441	-3.77466
ENSG00000012171	SEMA3B	chr3	protein_coding	-0.790244	10.2679	-2.30931	0.0245121	0.189441	-3.66642
ENSG00000128284	APOL3	chr22	protein_coding	-0.579684	4.71491	-2.3092	0.0245188	0.189441	-3.80253
ENSG00000127220	ABHD8	chr19	protein_coding	-0.49785	4.07521	-2.30795	0.0245932	0.189751	-3.72361
ENSG00000156886	ITGAD	chr16	protein_coding	1.74385	-1.81635	2.30697	0.0246512	0.189996	-3.4083
ENSG00000076513	ANKRD13A	chr12	protein_coding	-0.391139	7.89819	-2.30717	0.0246398	0.189996	-3.83285
ENSG00000165507	DEPP1	chr10	protein_coding	-0.577926	8.10131	-2.30678	0.0246629	0.189996	-3.81804
ENSG00000163328	GPR155	chr2	protein_coding	-0.658366	4.14696	-2.3064	0.0246854	0.190073	-3.75846
ENSG00000197747	S100A10	chr1	protein_coding	0.302728	5.9226	2.30552	0.0247383	0.190382	-3.89063
ENSG00000134590	RTL8C	chrX	protein_coding	0.344151	5.05386	2.30506	0.0247656	0.190495	-3.87176
ENSG00000138193	PLCE1	chr10	protein_coding	0.573459	3.82747	2.30435	0.024808	0.190724	-3.77691
ENSG00000237773	AC073332.1	chr7	antisense	-0.930273	0.259462	-2.30404	0.0248266	0.190769	-3.36216
ENSG00000170260	ZNF212	chr7	protein_coding	-0.355394	3.95229	-2.30321	0.0248763	0.190822	-3.73636
ENSG00000278828	HIST1H3H	chr6	protein_coding	0.743131	3.32915	2.30302	0.0248878	0.190822	-3.71161
ENSG00000125347	IRF1	chr5	protein_coding	-0.409438	6.06066	-2.30287	0.024897	0.190822	-3.89491
ENSG00000011198	ABHD5	chr3	protein_coding	-0.567795	6.7718	-2.30326	0.0248734	0.190822	-3.89369
ENSG00000269044	AC024075.2	chr19	sense_intronic	0.537495	1.42698	2.30305	0.0248864	0.190822	-3.44694
ENSG00000157224	CLDN12	chr7	protein_coding	0.326313	3.54692	2.30175	0.0249643	0.191045	-3.73815
ENSG00000133401	PDZD2	chr5	protein_coding	-0.455416	8.87066	-2.30208	0.0249442	0.191045	-3.77351
ENSG00000250899	AC125807.2	chr12	lincRNA	0.526997	1.95368	2.30188	0.0249567	0.191045	-3.50888
ENSG00000164532	TBX20	chr7	protein_coding	-0.812263	4.86434	-2.30144	0.0249833	0.191093	-3.81576
ENSG00000004799	PDK4	chr7	protein_coding	-0.582153	8.15452	-2.30119	0.024998	0.191109	-3.82293
ENSG00000100427	MLC1	chr22	protein_coding	0.755013	1.79175	2.3005	0.0250398	0.191266	-3.49722
ENSG00000123136	DDX39A	chr19	protein_coding	-0.33647	4.34529	-2.30022	0.0250568	0.191266	-3.79453
ENSG00000116273	PHF13	chr1	protein_coding	-0.323817	4.89356	-2.30025	0.0250548	0.191266	-3.8461
ENSG00000037897	METTL1	chr12	protein_coding	0.457035	1.985	2.29993	0.0250741	0.191302	-3.53588
ENSG00000133641	C12orf29	chr12	protein_coding	0.304948	3.24133	2.2992	0.0251186	0.191543	-3.69097
ENSG00000120800	UTP20	chr12	protein_coding	0.313728	5.22027	2.29898	0.0251316	0.191546	-3.89121
ENSG00000182141	ZNF708	chr19	protein_coding	0.414713	3.39	2.29815	0.0251822	0.191737	-3.7296
ENSG00000265190	ANXA8	chr10	protein_coding	-0.734194	4.22674	-2.29819	0.0251799	0.191737	-3.77295
ENSG00000197106	SLC6A17	chr1	protein_coding	0.827184	1.30916	2.29745	0.025225	0.191966	-3.4443
ENSG00000185189	NRBP2	chr8	protein_coding	0.67806	2.03521	2.29687	0.0252604	0.192137	-3.53747
ENSG00000235568	NFAM1	chr22	protein_coding	0.69349	2.64122	2.29594	0.0253171	0.19215	-3.65302
ENSG00000227676	LINC01068	chr13	lincRNA	-1.13703	0.295816	-2.29646	0.0252851	0.19215	-3.38633
ENSG00000275764	AC092747.4	chr12	lincRNA	0.432978	1.36541	2.29616	0.0253032	0.19215	-3.45205
ENSG00000279696	AP001273.1	chr11	TEC	1.00507	-0.321489	2.29574	0.0253293	0.19215	-3.36557
ENSG00000137726	FXYD6	chr11	protein_coding	0.602802	2.58055	2.29558	0.0253387	0.19215	-3.62367
ENSG00000158615	PPP1R15B	chr1	protein_coding	-0.509113	8.85409	-2.2962	0.0253009	0.19215	-3.79099
ENSG00000113161	HMGCR	chr5	protein_coding	0.336033	5.85844	2.29457	0.0254008	0.19235	-3.91342
ENSG00000072415	MPP5	chr14	protein_coding	-0.586084	7.89979	-2.29452	0.0254036	0.19235	-3.86528
ENSG00000175376	EIF1AD	chr11	protein_coding	-0.294577	5.13309	-2.29482	0.0253854	0.19235	-3.87646
ENSG00000237765	FAM200B	chr4	protein_coding	0.330452	3.49593	2.29351	0.0254658	0.192531	-3.74465
ENSG00000182541	LIMK2	chr22	protein_coding	-0.349656	7.88737	-2.29363	0.0254584	0.192531	-3.85622
ENSG00000206052	DOK6	chr18	protein_coding	0.497627	3.36301	2.29363	0.0254585	0.192531	-3.73326
ENSG00000178397	FAM220A	chr7	protein_coding	-0.329302	4.09827	-2.292	0.0255581	0.19256	-3.78547
ENSG00000113328	CCNG1	chr5	protein_coding	0.261319	6.47754	2.29274	0.0255131	0.19256	-3.91167
ENSG00000121892	PDS5A	chr4	protein_coding	-0.236932	7.96806	-2.29243	0.0255319	0.19256	-3.85138
ENSG00000132471	WBP2	chr17	protein_coding	-0.329199	6.12115	-2.29228	0.0255409	0.19256	-3.91906
ENSG00000137812	KNL1	chr15	protein_coding	0.474981	4.2226	2.29248	0.0255286	0.19256	-3.83249
ENSG00000198133	TMEM229B	chr14	protein_coding	-0.758324	4.84806	-2.29244	0.0255316	0.19256	-3.85561
ENSG00000129534	MIS18BP1	chr14	protein_coding	0.279254	5.11817	2.29195	0.0255613	0.19256	-3.89891
ENSG00000102547	CAB39L	chr13	protein_coding	0.797103	4.25159	2.29178	0.0255722	0.19256	-3.8472
ENSG00000138180	CEP55	chr10	protein_coding	0.584142	2.71528	2.29148	0.0255902	0.1926	-3.6453
ENSG00000243646	IL10RB	chr21	protein_coding	0.471805	0.896522	2.29074	0.025636	0.192847	-3.41219
ENSG00000268575	AL031282.2	chr1	processed_transcript	-0.715236	2.30017	-2.29039	0.0256577	0.192914	-3.52044
[truncated: 13,031 more rows]
