# Supplementary material for: Sex-specific placental transcriptome alterations in late-onset preeclampsia reveal male-biased immune and metabolic dysregulation
Source: Biol Sex Differ. 2025 Dec 24;17:8. doi: 10.1186/s13293-025-00781-w (PMC12809948; doi:10.1186/s13293-025-00781-w)
Supplement: Supplementary file 14 — Supplementary Material 14 [file 13293_2025_781_MOESM14_ESM.xlsx]

## Sheet: Supp Table 3 DE_female
ensembl	hgnc_symbol	seqnames	gene_type	logFC	AveExpr	t	P.Value	adj.P.Val	B
ENSG00000224116	INHBA-AS1	chr7	antisense	1.39502	0.601292	3.87637	0.000272955	0.999056	-3.73574
ENSG00000169228	RAB24	chr5	protein_coding	0.502728	0.599992	3.50288	0.000894032	0.999056	-3.96697
ENSG00000167434	CA4	chr17	protein_coding	0.99256	1.50483	3.478	0.000965409	0.999056	-3.60326
ENSG00000081026	MAGI3	chr1	protein_coding	-0.31673	5.06951	-3.47593	0.000971571	0.999056	-2.43297
ENSG00000175471	MCTP1	chr5	protein_coding	-0.69244	3.68919	-3.42892	0.001122	0.999056	-2.96179
ENSG00000135414	GDF11	chr12	protein_coding	-0.81174	1.64369	-3.40687	0.0012	0.999056	-3.84437
ENSG00000189339	SLC35E2B	chr1	protein_coding	-0.58088	4.95006	-3.39591	0.001241	0.999056	-2.58608
ENSG00000143036	SLC44A3	chr1	protein_coding	0.5036	2.40114	3.37764	0.001312	0.999056	-3.36371
ENSG00000282097	AL160408.6	chr1	lincRNA	1.12192	0.505966	3.3121	0.001599	0.999056	-4.00308
ENSG00000003987	MTMR7	chr8	protein_coding	0.655795	3.5409	3.3118	0.0016	0.999056	-2.90992
ENSG00000165105	RASEF	chr9	protein_coding	1.02055	4.55135	3.30094	0.001653	0.999056	-2.63177
ENSG00000101187	SLCO4A1	chr20	protein_coding	1.37029	3.819	3.2469	0.001942	0.999056	-2.7927
ENSG00000162069	BICDL2	chr16	protein_coding	0.648892	0.376248	3.23798	0.001994	0.999056	-4.08835
ENSG00000231713	AF064860.2	chr21	lincRNA	0.791018	3.38569	3.23175	0.002031	0.999056	-3.07013
ENSG00000112249	ASCC3	chr6	protein_coding	0.409027	7.78727	3.2237	0.00208	0.999056	-2.79914
ENSG00000182621	PLCB1	chr20	protein_coding	-0.65271	6.00504	-3.21299	0.002147	0.999056	-2.66165
ENSG00000141446	ESCO1	chr18	protein_coding	0.24783	5.58616	3.1833	0.002343	0.999056	-2.68841
ENSG00000149256	TENM4	chr11	protein_coding	0.998118	0.909733	3.17291	0.002415	0.999056	-4.0024
ENSG00000164403	SHROOM1	chr5	protein_coding	-0.50697	3.59877	-3.15072	0.002577	0.999056	-3.22349
ENSG00000100448	CTSG	chr14	protein_coding	1.14235	-0.30004	3.13867	0.002669	0.999056	-4.20394
ENSG00000243836	WDR86-AS1	chr7	processed_transcript	1.12694	2.56598	3.12952	0.002741	0.999056	-3.38127
ENSG00000112852	PCDHB2	chr5	protein_coding	-1.37321	-0.46736	-3.08168	0.003148	0.999056	-4.41868
ENSG00000102302	FGD1	chrX	protein_coding	-0.43747	2.51691	-3.06668	0.003287	0.999056	-3.67689
ENSG00000205436	EXOC3L4	chr14	protein_coding	0.775218	0.225844	3.02623	0.00369	0.999056	-4.18674
ENSG00000256673	AC141557.1	chr12	unprocessed_pseudogene	0.98069	-0.42806	3.00974	0.003868	0.999056	-4.2871
ENSG00000180917	CMTR2	chr16	protein_coding	0.486577	1.80873	2.95661	0.004494	0.999056	-3.8354
ENSG00000255398	HCAR3	chr12	protein_coding	0.979299	0.334595	2.95433	0.004523	0.999056	-4.18894
ENSG00000253194	AL137009.1	chr6	antisense	0.856568	0.431823	2.93348	0.004796	0.999056	-4.1639
ENSG00000078018	MAP2	chr2	protein_coding	-0.89755	0.874643	-2.93095	0.00483	0.999056	-4.20659
ENSG00000188641	DPYD	chr1	protein_coding	0.68468	5.04763	2.91984	0.004982	0.999056	-3.03592
ENSG00000123810	B9D2	chr19	protein_coding	0.49472	1.32974	2.8985	0.005287	0.999056	-3.99587
ENSG00000164951	PDP1	chr8	protein_coding	-0.26536	5.02382	-2.89202	0.005383	0.999056	-3.11839
ENSG00000156374	PCGF6	chr10	protein_coding	0.30229	3.01947	2.88331	0.005515	0.999056	-3.53985
ENSG00000133460	SLC2A11	chr22	protein_coding	0.506188	4.15404	2.88195	0.005535	0.999056	-3.21448
ENSG00000157388	CACNA1D	chr3	protein_coding	-1.28531	0.491179	-2.87981	0.005568	0.999056	-4.31998
ENSG00000228451	SDAD1P1	chr8	transcribed_processed_pseudogene	0.490529	2.65058	2.8755	0.005635	0.999056	-3.6177
ENSG00000246273	SBF2-AS1	chr11	antisense	0.310653	3.21984	2.87413	0.005656	0.999056	-3.45607
ENSG00000147439	BIN3	chr8	protein_coding	0.215994	4.16974	2.87258	0.005681	0.999056	-3.2491
ENSG00000057468	MSH4	chr1	protein_coding	0.914856	0.298028	2.86619	0.005782	0.999056	-4.18548
ENSG00000229642	AC087857.1	chr3	lincRNA	1.45852	1.14817	2.85763	0.00592	0.999056	-3.95452
ENSG00000198718	TOGARAM1	chr14	protein_coding	0.194491	5.44505	2.85115	0.006027	0.999056	-3.10283
ENSG00000177732	SOX12	chr20	protein_coding	-0.49795	1.94415	-2.84694	0.006097	0.999056	-3.99606
ENSG00000100350	FOXRED2	chr22	protein_coding	-0.4294	3.62366	-2.84203	0.00618	0.999056	-3.48195
ENSG00000130988	RGN	chrX	protein_coding	-1.16475	2.46505	-2.84178	0.006184	0.999056	-3.90907
ENSG00000150456	EEF1AKMT1	chr13	protein_coding	0.347992	2.21513	2.83837	0.006242	0.999056	-3.7987
ENSG00000172987	HPSE2	chr10	protein_coding	-0.96621	0.962762	-2.82792	0.006424	0.999056	-4.24034
ENSG00000205730	ITPRIPL2	chr16	protein_coding	-0.19844	7.08644	-2.82425	0.006488	0.999056	-3.14091
ENSG00000197818	SLC9A8	chr20	protein_coding	-0.29009	4.30331	-2.82343	0.006503	0.999056	-3.32705
ENSG00000166426	CRABP1	chr15	protein_coding	-1.6341	0.238711	-2.79032	0.007117	0.999056	-4.38156
ENSG00000141449	GREB1L	chr18	protein_coding	-0.77313	3.88205	-2.79011	0.007121	0.999056	-3.49466
ENSG00000175497	DPP10	chr2	protein_coding	2.00587	0.062844	2.75212	0.007892	0.999056	-4.28489
ENSG00000261662	AL359752.1	chr1	sense_overlapping	-0.63914	0.335913	-2.7263	0.008459	0.999056	-4.34184
ENSG00000124215	CDH26	chr20	protein_coding	-0.6827	0.819596	-2.7227	0.008541	0.999056	-4.28141
ENSG00000160439	RDH13	chr19	protein_coding	0.71965	3.7694	2.71377	0.008748	0.999056	-3.44563
ENSG00000101096	NFATC2	chr20	protein_coding	-0.44692	4.95339	-2.71126	0.008806	0.999056	-3.33907
ENSG00000250131	AC078881.1	chr4	antisense	0.407578	2.7257	2.70939	0.008851	0.999056	-3.72775
ENSG00000157350	ST3GAL2	chr16	protein_coding	-0.30575	4.54834	-2.7011	0.009048	0.999056	-3.39934
ENSG00000261377	PDCD6IPP2	chr15	transcribed_unprocessed_pseudogene	-1.04972	-0.07443	-2.69795	0.009125	0.999056	-4.41255
ENSG00000130822	PNCK	chrX	protein_coding	0.814139	0.313678	2.69731	0.00914	0.999056	-4.26836
ENSG00000182916	TCEAL7	chrX	protein_coding	-1.02699	-0.2552	-2.69257	0.009256	0.999056	-4.43065
ENSG00000144712	CAND2	chr3	protein_coding	-0.73072	0.653157	-2.69251	0.009257	0.999056	-4.3073
ENSG00000221995	TIAF1	chr17	protein_coding	-0.62356	1.28686	-2.68987	0.009323	0.999056	-4.19399
ENSG00000108932	SLC16A6	chr17	protein_coding	-0.78774	1.43068	-2.68804	0.009368	0.999056	-4.19008
ENSG00000164418	GRIK2	chr6	protein_coding	-0.93334	1.50073	-2.68796	0.00937	0.999056	-4.21513
ENSG00000227502	LINC01268	chr6	lincRNA	0.787533	0.452448	2.68397	0.00947	0.999056	-4.215
ENSG00000180448	ARHGAP45	chr19	protein_coding	0.861396	5.94268	2.68278	0.0095	0.999056	-3.27907
ENSG00000153012	LGI2	chr4	protein_coding	-0.56808	3.24251	-2.68119	0.00954	0.999056	-3.72042
ENSG00000006210	CX3CL1	chr16	protein_coding	-0.93721	2.59655	-2.67241	0.009764	0.999056	-3.89722
ENSG00000158470	B4GALT5	chr20	protein_coding	-0.23585	6.48517	-2.66928	0.009846	0.999056	-3.29272
ENSG00000034533	ASTE1	chr3	protein_coding	0.472563	3.66448	2.66153	0.0100495	0.999056	-3.53656
ENSG00000236861	AC006378.1	chr7	antisense	-0.76971	0.489028	-2.65804	0.0101425	0.999056	-4.31229
ENSG00000176485	PLA2G16	chr11	protein_coding	0.562386	5.62771	2.64797	0.0104152	0.999056	-3.31758
ENSG00000124659	TBCC	chr6	protein_coding	0.222236	3.81178	2.64339	0.0105415	0.999056	-3.54188
ENSG00000135723	FHOD1	chr16	protein_coding	-0.37546	3.67855	-2.64114	0.0106039	0.999056	-3.6313
ENSG00000172819	RARG	chr12	protein_coding	-0.37656	3.38924	-2.64109	0.0106055	0.999056	-3.69898
ENSG00000268006	PTOV1-AS1	chr19	antisense	-0.52537	1.16968	-2.63337	0.0108227	0.999056	-4.23392
ENSG00000103042	SLC38A7	chr16	protein_coding	-0.24587	3.97294	-2.62792	0.0109782	0.999056	-3.57744
ENSG00000173890	GPR160	chr3	protein_coding	0.407562	2.62243	2.62132	0.0111698	0.999056	-3.82957
ENSG00000065060	UHRF1BP1	chr6	protein_coding	-0.22188	5.43634	-2.61887	0.011241	0.999056	-3.37669
ENSG00000143179	UCK2	chr1	protein_coding	0.467483	6.21961	2.61547	0.0113419	0.999056	-3.35431
ENSG00000088832	FKBP1A	chr20	protein_coding	-0.28507	6.44113	-2.61464	0.0113666	0.999056	-3.35344
ENSG00000065665	SEC61A2	chr10	protein_coding	-0.47701	1.82973	-2.61326	0.0114075	0.999056	-4.09745
ENSG00000083896	YTHDC1	chr4	protein_coding	0.223995	5.91163	2.61175	0.0114526	0.999056	-3.35558
ENSG00000183742	MACC1	chr7	protein_coding	0.772086	2.48456	2.60909	0.011532	0.999056	-3.83886
ENSG00000022267	FHL1	chrX	protein_coding	0.757717	7.7706	2.58551	0.012262	0.999056	-3.48829
ENSG00000106688	SLC1A1	chr9	protein_coding	-0.57314	3.40622	-2.57706	0.0125335	0.999056	-3.76603
ENSG00000175567	UCP2	chr11	protein_coding	-0.51722	3.31332	-2.57426	0.0126245	0.999056	-3.81126
ENSG00000197928	ZNF677	chr19	protein_coding	0.282443	3.50172	2.57231	0.0126886	0.999056	-3.65826
ENSG00000024862	CCDC28A	chr6	protein_coding	0.276982	4.91671	2.57181	0.012705	0.999056	-3.44946
ENSG00000145990	GFOD1	chr6	protein_coding	-0.51518	5.03883	-2.56426	0.012955	0.999056	-3.48051
ENSG00000110811	P3H3	chr12	protein_coding	-0.64521	1.70791	-2.56374	0.012973	0.999056	-4.14262
ENSG00000254860	TMEM9B-AS1	chr11	antisense	-0.60554	1.21697	-2.55679	0.013207	0.999056	-4.23996
ENSG00000166831	RBPMS2	chr15	protein_coding	-0.81476	0.236637	-2.55628	0.0132246	0.999056	-4.38552
ENSG00000186862	PDZD7	chr10	protein_coding	0.893607	0.202551	2.55615	0.0132288	0.999056	-4.30997
ENSG00000275393	AC018695.6	chr16	sense_intronic	0.795969	0.265451	2.55231	0.0133602	0.999056	-4.29379
ENSG00000108785	HSD17B1P1	chr17	unprocessed_pseudogene	-1.13123	4.30613	-2.5523	0.0133607	0.999056	-3.66301
ENSG00000280798	LINC00294	chr11	lincRNA	-0.40539	3.26375	-2.54637	0.013566	0.999056	-3.79395
ENSG00000107864	CPEB3	chr10	protein_coding	-0.30064	3.36909	-2.54036	0.0137771	0.999056	-3.77739
ENSG00000185220	PGBD2	chr1	protein_coding	0.275275	3.9275	2.5342	0.0139963	0.999056	-3.61451
ENSG00000165801	ARHGEF40	chr14	protein_coding	-0.25584	4.61424	-2.5312	0.0141045	0.999056	-3.55708
ENSG00000087303	NID2	chr14	protein_coding	-0.55651	5.97334	-2.52696	0.014258	0.999056	-3.4603
ENSG00000279059	AC007485.2	chr17	TEC	-0.54932	0.379451	-2.52634	0.014281	0.999056	-4.38302
ENSG00000121753	ADGRB2	chr1	protein_coding	-0.54008	2.18298	-2.52476	0.0143388	0.999056	-4.06338
ENSG00000277147	LINC00869	chr1	transcribed_unprocessed_pseudogene	0.560266	0.915861	2.51445	0.0147212	0.999056	-4.22824
ENSG00000005381	MPO	chr17	protein_coding	1.08243	-0.01112	2.51121	0.0148435	0.999056	-4.31325
ENSG00000187068	C3orf70	chr3	protein_coding	-0.38225	3.64492	-2.50873	0.0149374	0.999056	-3.75144
ENSG00000248429	FAM198B-AS1	chr4	antisense	-0.59858	1.52377	-2.50831	0.014953	0.999056	-4.18342
ENSG00000188807	TMEM201	chr1	protein_coding	-0.35591	2.27437	-2.50795	0.0149671	0.999056	-4.03871
ENSG00000130158	DOCK6	chr19	protein_coding	-0.4921	4.34532	-2.50696	0.0150049	0.999056	-3.6336
ENSG00000105738	SIPA1L3	chr19	protein_coding	-0.39834	3.52202	-2.50509	0.0150765	0.999056	-3.7798
ENSG00000049246	PER3	chr1	protein_coding	-0.4147	3.05748	-2.50464	0.015094	0.999056	-3.88042
ENSG00000188158	NHS	chrX	protein_coding	-0.36681	4.05836	-2.50305	0.0151551	0.999056	-3.67882
ENSG00000198689	SLC9A6	chrX	protein_coding	0.206734	4.4091	2.50049	0.0152541	0.999056	-3.5834
ENSG00000163545	NUAK2	chr1	protein_coding	-0.64601	2.93993	-2.49951	0.015292	0.999056	-3.92413
ENSG00000234616	JRK	chr8	protein_coding	-0.29672	4.36249	-2.49946	0.015294	0.999056	-3.61902
ENSG00000183067	IGSF5	chr21	protein_coding	0.486606	5.02844	2.49442	0.0154908	0.999056	-3.51518
ENSG00000052795	FNIP2	chr4	protein_coding	-0.25164	6.2032	-2.49279	0.0155549	0.999056	-3.48652
ENSG00000108306	FBXL20	chr17	protein_coding	-0.18513	5.80811	-2.48619	0.015817	0.999056	-3.50013
ENSG00000125827	TMX4	chr20	protein_coding	-0.45387	6.13491	-2.47677	0.016199	0.999056	-3.50849
ENSG00000134461	ANKRD16	chr10	protein_coding	-0.2992	1.08463	-2.47607	0.0162276	0.999056	-4.27089
ENSG00000227398	KIF9-AS1	chr3	antisense	-0.54699	0.516217	-2.47452	0.0162913	0.999056	-4.37181
ENSG00000116667	C1orf21	chr1	protein_coding	0.311909	5.18725	2.4729	0.016358	0.999056	-3.53308
ENSG00000242622	AC092910.3	chr3	lincRNA	-0.5717	0.762238	-2.47205	0.0163931	0.999056	-4.33601
ENSG00000181264	TMEM136	chr11	protein_coding	-0.425	4.47009	-2.47115	0.01643	0.999056	-3.64448
ENSG00000151092	NGLY1	chr3	protein_coding	0.218243	5.05855	2.4702	0.0164701	0.999056	-3.54797
ENSG00000075461	CACNG4	chr17	protein_coding	-0.79419	0.756496	-2.46363	0.016745	0.999056	-4.36944
ENSG00000122550	KLHL7	chr7	protein_coding	0.2103	4.39886	2.46339	0.0167552	0.999056	-3.61629
ENSG00000197183	NOL4L	chr20	protein_coding	-0.38535	4.64129	-2.46239	0.016797	0.999056	-3.62052
ENSG00000147852	VLDLR	chr9	protein_coding	-0.43193	4.70224	-2.46081	0.0168642	0.999056	-3.63265
ENSG00000076351	SLC46A1	chr17	protein_coding	-0.27031	5.09756	-2.45953	0.0169185	0.999056	-3.57631
ENSG00000183023	SLC8A1	chr2	protein_coding	0.34055	5.85465	2.45876	0.0169516	0.999056	-3.52297
ENSG00000205181	LINC00654	chr20	lincRNA	-0.44938	3.47881	-2.4585	0.016963	0.999056	-3.8225
ENSG00000280152	AC009078.3	chr16	TEC	-0.74644	0.127446	-2.45738	0.01701	0.999056	-4.42452
ENSG00000189108	IL1RAPL2	chrX	protein_coding	0.529292	2.44594	2.45432	0.0171419	0.999056	-3.95305
ENSG00000229425	AJ009632.2	chr21	lincRNA	1.07521	1.19507	2.45349	0.0171777	0.999056	-4.17751
ENSG00000137185	ZSCAN9	chr6	protein_coding	0.637977	4.01096	2.4518	0.0172507	0.999056	-3.64887
ENSG00000184029	DSCR4	chr21	lincRNA	0.634289	2.49111	2.44728	0.0174472	0.999056	-3.93054
ENSG00000177694	NAALADL2	chr3	protein_coding	0.418098	5.20732	2.44597	0.0175049	0.999056	-3.5581
ENSG00000160957	RECQL4	chr8	protein_coding	-0.47242	1.23612	-2.44477	0.0175576	0.999056	-4.26557
ENSG00000230943	LINC02541	chr6	lincRNA	0.69103	0.455121	2.44344	0.017616	0.999056	-4.32105
ENSG00000175691	ZNF77	chr19	protein_coding	0.287262	3.09602	2.43965	0.017784	0.999056	-3.83776
ENSG00000154102	C16orf74	chr16	protein_coding	0.410013	4.22138	2.43579	0.017957	0.999056	-3.65688
ENSG00000109436	TBC1D9	chr4	protein_coding	-0.1677	6.53497	-2.43536	0.0179762	0.999056	-3.54968
ENSG00000241978	AKAP2	chr9	protein_coding	-0.48402	1.88535	-2.43533	0.017977	0.999056	-4.15356
ENSG00000156384	SFR1	chr10	protein_coding	0.525378	1.98319	2.43181	0.018136	0.999056	-4.06842
ENSG00000170873	MTSS1	chr8	protein_coding	-0.2758	6.3252	-2.42953	0.01824	0.999056	-3.55418
ENSG00000230317	LINC01284	chrX	lincRNA	1.2361	-0.67739	2.42927	0.018252	0.999056	-4.41742
ENSG00000225733	FGD5-AS1	chr3	antisense	0.157123	6.92974	2.42759	0.0183285	0.999056	-3.5736
ENSG00000100246	DNAL4	chr22	protein_coding	0.242325	3.2817	2.42337	0.018522	0.999056	-3.83272
ENSG00000108797	CNTNAP1	chr17	protein_coding	-0.74984	0.834555	-2.42196	0.0185875	0.999056	-4.36143
ENSG00000248538	AC022784.1	chr8	lincRNA	0.442082	2.81356	2.41905	0.0187228	0.999056	-3.90954
ENSG00000159399	HK2	chr2	protein_coding	1.01056	4.09942	2.41638	0.0188476	0.999056	-3.66511
ENSG00000245975	AC090515.2	chr15	lincRNA	0.551324	0.786981	2.4139	0.018965	0.999056	-4.2561
ENSG00000125482	TTF1	chr9	protein_coding	0.169443	3.84979	2.41344	0.0189861	0.999056	-3.747
ENSG00000213799	ZNF845	chr19	protein_coding	0.280688	5.55146	2.41282	0.0190155	0.999056	-3.57792
ENSG00000169432	SCN9A	chr2	protein_coding	-0.43838	4.69684	-2.41213	0.0190479	0.999056	-3.66821
ENSG00000159905	ZNF221	chr19	protein_coding	-0.41478	1.9212	-2.41064	0.019119	0.999056	-4.17021
ENSG00000254681	PKD1P5	chr16	transcribed_unprocessed_pseudogene	-1.86586	-0.78567	-2.40933	0.0191808	0.999056	-4.50119
ENSG00000188312	CENPP	chr9	protein_coding	-0.37094	2.41873	-2.40883	0.0192049	0.999056	-4.05912
ENSG00000256060	TRAPPC2B	chr19	protein_coding	0.284504	1.8752	2.40877	0.0192076	0.999056	-4.09907
ENSG00000148218	ALAD	chr9	protein_coding	-0.25743	5.16628	-2.40807	0.019241	0.999056	-3.61882
ENSG00000178922	HYI	chr1	protein_coding	-0.37581	2.59425	-2.40454	0.0194105	0.999056	-4.03332
ENSG00000224081	SLC44A3-AS1	chr1	transcribed_processed_pseudogene	0.972037	2.08524	2.39657	0.019798	0.999056	-4.01491
ENSG00000005001	PRSS22	chr16	protein_coding	0.806785	0.721539	2.39452	0.0198986	0.999056	-4.2866
ENSG00000259370	AC103740.1	chr15	antisense	0.62456	1.62121	2.38984	0.0201299	0.999056	-4.12243
ENSG00000171016	PYGO1	chr15	protein_coding	-0.30723	3.68003	-2.38938	0.020153	0.999056	-3.83738
ENSG00000082212	ME2	chr18	protein_coding	-0.23521	5.06992	-2.38911	0.0201665	0.999056	-3.64754
ENSG00000204619	PPP1R11	chr6	protein_coding	0.381468	3.75737	2.38585	0.02033	0.999056	-3.7691
ENSG00000101825	MXRA5	chrX	protein_coding	-1.06582	4.56269	-2.384	0.0204223	0.999056	-3.73365
ENSG00000008086	CDKL5	chrX	protein_coding	-0.33052	5.94695	-2.38164	0.020542	0.999056	-3.60926
ENSG00000163512	AZI2	chr3	protein_coding	0.173658	5.83031	2.38124	0.0205618	0.999056	-3.60587
ENSG00000171466	ZNF562	chr19	protein_coding	-0.19957	5.46467	-2.38082	0.0205834	0.999056	-3.628
ENSG00000280083	AC079777.1	chr2	TEC	-1.36992	-0.53541	-2.37447	0.020908	0.999056	-4.49565
ENSG00000282943	AC004784.1	chr19	antisense	0.641136	0.76683	2.3743	0.0209166	0.999056	-4.26026
ENSG00000128274	A4GALT	chr22	protein_coding	-0.4631	4.25904	-2.37264	0.0210021	0.999056	-3.76042
ENSG00000154079	SDHAF4	chr6	protein_coding	0.260807	3.29396	2.3725	0.0210096	0.999056	-3.86818
ENSG00000099139	PCSK5	chr9	protein_coding	-0.42608	4.41531	-2.36772	0.021258	0.999056	-3.74663
ENSG00000117245	KIF17	chr1	protein_coding	0.46041	2.78738	2.36715	0.0212877	0.999056	-3.93044
ENSG00000102452	NALCN	chr13	protein_coding	-0.47572	2.91072	-2.3668	0.0213061	0.999056	-3.99335
ENSG00000135547	HEY2	chr6	protein_coding	0.580318	1.24404	2.36324	0.0214932	0.999056	-4.2077
ENSG00000279095	AC243964.3	chr19	TEC	-0.7417	1.06733	-2.36237	0.0215389	0.999056	-4.34576
ENSG00000261241	LINC02128	chr16	lincRNA	1.16159	-0.7823	2.36218	0.0215492	0.999056	-4.45955
ENSG00000108788	MLX	chr17	protein_coding	0.189483	4.95748	2.36036	0.0216456	0.999056	-3.66728
ENSG00000180875	GREM2	chr1	protein_coding	0.710947	4.96389	2.35859	0.0217397	0.999056	-3.65615
ENSG00000061656	SPAG4	chr20	protein_coding	0.715118	1.91834	2.35832	0.021754	0.999056	-4.09675
ENSG00000107731	UNC5B	chr10	protein_coding	-0.4536	3.59609	-2.35789	0.021777	0.999056	-3.88612
ENSG00000164604	GPR85	chr7	protein_coding	-0.51577	1.84748	-2.35769	0.0217878	0.999056	-4.21231
ENSG00000188352	FOCAD	chr9	protein_coding	-0.19425	5.71963	-2.35602	0.0218771	0.999056	-3.63907
ENSG00000169129	AFAP1L2	chr10	protein_coding	-0.42179	4.52546	-2.35213	0.0220864	0.999056	-3.74667
ENSG00000120051	CFAP58	chr10	protein_coding	0.511977	2.21769	2.35017	0.0221925	0.999056	-4.04687
ENSG00000164086	DUSP7	chr3	protein_coding	-0.30733	3.55339	-2.34838	0.0222898	0.999056	-3.87817
ENSG00000148053	NTRK2	chr9	protein_coding	1.08345	1.90865	2.34175	0.022654	0.999056	-4.05936
ENSG00000120647	CCDC77	chr12	protein_coding	0.248382	2.83006	2.33924	0.0227933	0.999056	-3.9673
ENSG00000170037	CNTROB	chr17	protein_coding	0.203069	3.85979	2.3389	0.022812	0.999056	-3.799
ENSG00000165495	PKNOX2	chr11	protein_coding	-0.49888	3.1142	-2.33876	0.0228199	0.999056	-3.96708
ENSG00000169925	BRD3	chr9	protein_coding	-0.24795	4.87807	-2.33732	0.0229	0.999056	-3.71534
ENSG00000164237	CMBL	chr5	protein_coding	-0.40886	1.22024	-2.33611	0.0229679	0.999056	-4.30289
ENSG00000171984	SHLD1	chr20	protein_coding	-0.43026	0.728846	-2.33146	0.0232296	0.999056	-4.358
ENSG00000164451	CALHM4	chr6	protein_coding	-0.7798	2.59905	-2.32903	0.0233672	0.999056	-4.09062
ENSG00000275216	AL161431.1	chr13	lincRNA	-1.04708	1.6395	-2.32558	0.023564	0.999056	-4.25584
ENSG00000139714	MORN3	chr12	protein_coding	0.550083	3.97547	2.32444	0.0236297	0.999056	-3.77617
ENSG00000188015	S100A3	chr1	protein_coding	0.988451	-0.63757	2.32146	0.023801	0.999056	-4.42239
ENSG00000112242	E2F3	chr6	protein_coding	-0.36388	3.4886	-2.32074	0.023843	0.999056	-3.91613
ENSG00000174177	CTU2	chr16	protein_coding	-0.3075	2.1938	-2.32009	0.023881	0.999056	-4.15682
ENSG00000180509	KCNE1	chr21	protein_coding	-1.2085	0.81507	-2.31771	0.0240183	0.999056	-4.38948
ENSG00000178904	DPY19L3	chr19	protein_coding	-0.19499	5.36733	-2.31707	0.024056	0.999056	-3.69618
ENSG00000173198	CYSLTR1	chrX	protein_coding	-0.51642	1.91605	-2.3135	0.0242648	0.999056	-4.22229
ENSG00000174485	DENND4A	chr15	protein_coding	0.233961	6.17441	2.30995	0.024474	0.999056	-3.67745
ENSG00000174437	ATP2A2	chr12	protein_coding	-0.18661	7.56702	-2.30961	0.0244947	0.999056	-3.71861
ENSG00000249861	LGALS16	chr19	protein_coding	0.526024	3.10602	2.30847	0.024562	0.999056	-3.91432
ENSG00000123643	SLC36A1	chr5	protein_coding	-0.5307	3.40693	-2.30534	0.0247489	0.999056	-3.94302
ENSG00000092847	AGO1	chr1	protein_coding	-0.25763	5.62259	-2.30214	0.024941	0.999056	-3.6989
ENSG00000101670	LIPG	chr18	protein_coding	-0.44517	6.89426	-2.30179	0.0249621	0.999056	-3.69591
ENSG00000230490	AL139383.1	chr13	lincRNA	-0.79025	1.92238	-2.30179	0.0249623	0.999056	-4.20868
ENSG00000229989	MIR181A1HG	chr1	lincRNA	-0.64591	2.56459	-2.30165	0.0249702	0.999056	-4.09747
ENSG00000180104	EXOC3	chr5	protein_coding	0.153566	5.73701	2.30024	0.025056	0.999056	-3.69099
ENSG00000149639	SOGA1	chr20	protein_coding	-0.35813	6.36761	-2.2954	0.02535	0.999056	-3.69374
ENSG00000268895	A1BG-AS1	chr19	antisense	0.455306	1.11995	2.29467	0.0253943	0.999056	-4.27315
ENSG00000178096	BOLA1	chr1	protein_coding	0.255736	2.27661	2.29353	0.0254643	0.999056	-4.08925
ENSG00000169594	BNC1	chr15	protein_coding	-0.58483	2.08859	-2.29034	0.0256606	0.999056	-4.20041
ENSG00000161381	PLXDC1	chr17	protein_coding	-0.66016	1.78972	-2.28992	0.025687	0.999056	-4.22924
ENSG00000140848	CPNE2	chr16	protein_coding	-0.26549	4.55624	-2.28864	0.025766	0.999056	-3.78248
ENSG00000121005	CRISPLD1	chr8	protein_coding	-1.11345	2.67715	-2.28678	0.0258817	0.999056	-4.12415
ENSG00000131373	HACL1	chr3	protein_coding	0.195573	3.92902	2.28503	0.025991	0.999056	-3.84088
ENSG00000124374	PAIP2B	chr2	protein_coding	0.370793	1.84853	2.2845	0.0260239	0.999056	-4.15352
ENSG00000250129	AC116424.1	chr3	antisense	1.0176	1.33597	2.28288	0.026126	0.999056	-4.19886
ENSG00000197013	ZNF429	chr19	protein_coding	0.282305	4.06148	2.28166	0.026202	0.999056	-3.8178
ENSG00000141655	TNFRSF11A	chr18	protein_coding	-0.48659	3.65233	-2.28135	0.0262214	0.999056	-3.91736
ENSG00000128641	MYO1B	chr2	protein_coding	-0.27938	6.88293	-2.28116	0.026233	0.999056	-3.71616
ENSG00000155189	AGPAT5	chr8	protein_coding	-0.89078	4.24974	-2.27898	0.0263714	0.999056	-3.86881
ENSG00000253305	PCDHGB6	chr5	protein_coding	-0.49244	2.13288	-2.27809	0.0264273	0.999056	-4.16466
ENSG00000242125	SNHG3	chr1	processed_transcript	-0.35553	3.57435	-2.27733	0.026476	0.999056	-3.93632
ENSG00000205488	CALML3-AS1	chr10	antisense	0.686007	1.16579	2.27669	0.026517	0.999056	-4.24758
ENSG00000116128	BCL9	chr1	protein_coding	-0.3263	3.34327	-2.27572	0.026578	0.999056	-3.97061
ENSG00000280173	AC104447.1	chr3	TEC	-0.37161	0.898599	-2.27567	0.0265813	0.999056	-4.34866
ENSG00000173930	SLCO4C1	chr5	protein_coding	-1.0928	-0.47997	-2.27479	0.0266375	0.999056	-4.48344
ENSG00000130559	CAMSAP1	chr9	protein_coding	-0.14732	5.47786	-2.27443	0.0266606	0.999056	-3.7312
ENSG00000180938	ZNF572	chr8	protein_coding	0.353513	2.29353	2.274	0.0266877	0.999056	-4.1005
ENSG00000107897	ACBD5	chr10	protein_coding	0.174557	5.3741	2.27274	0.026769	0.999056	-3.72989
ENSG00000112562	SMOC2	chr6	protein_coding	0.500122	4.41488	2.27226	0.0268	0.999056	-3.77737
ENSG00000231607	DLEU2	chr13	antisense	-0.42962	2.63722	-2.26974	0.026961	0.999056	-4.09914
ENSG00000115652	UXS1	chr2	protein_coding	-0.21189	5.51255	-2.2692	0.0269967	0.999056	-3.73445
ENSG00000116337	AMPD2	chr1	protein_coding	-0.24248	4.26154	-2.26435	0.0273115	0.999056	-3.84601
ENSG00000091157	WDR7	chr18	protein_coding	-0.17173	5.2784	-2.26407	0.0273296	0.999056	-3.75025
ENSG00000113273	ARSB	chr5	protein_coding	-0.18836	5.21241	-2.26175	0.027481	0.999056	-3.75771
ENSG00000204291	COL15A1	chr9	protein_coding	-0.39333	8.35484	-2.2559	0.0278679	0.999056	-3.81861
ENSG00000071246	VASH1	chr14	protein_coding	-0.47999	5.13493	-2.25581	0.0278743	0.999056	-3.77384
ENSG00000157181	ODR4	chr1	protein_coding	0.174841	5.59726	2.25364	0.0280184	0.999056	-3.74083
ENSG00000108406	DHX40	chr17	protein_coding	0.201948	5.87251	2.24989	0.02827	0.999056	-3.73871
ENSG00000092421	SEMA6A	chr5	protein_coding	-0.4062	8.31308	-2.24844	0.0283677	0.999056	-3.81994
ENSG00000254343	AC091563.1	chr8	lincRNA	-1.04469	-0.43004	-2.24752	0.0284304	0.999056	-4.48979
ENSG00000233836	AC139769.1	chr19	transcribed_unprocessed_pseudogene	0.308747	4.45289	2.24556	0.028563	0.999056	-3.80364
ENSG00000235180	LINC00601	chr10	lincRNA	0.948716	-0.24325	2.24457	0.0286302	0.999056	-4.41679
ENSG00000213380	COG8	chr16	protein_coding	-0.19483	3.51546	-2.24388	0.0286772	0.999056	-3.96159
ENSG00000103942	HOMER2	chr15	protein_coding	0.83652	0.776587	2.24355	0.0286995	0.999056	-4.31689
ENSG00000250407	AC008728.1	chr5	antisense	0.674015	2.64664	2.24194	0.028809	0.999056	-3.98862
ENSG00000248485	PCP4L1	chr1	protein_coding	0.795782	2.02902	2.24099	0.028875	0.999056	-4.09015
ENSG00000128045	RASL11B	chr4	protein_coding	-0.50976	4.27151	-2.24064	0.0288986	0.999056	-3.88068
ENSG00000148090	AUH	chr9	protein_coding	0.202106	4.45503	2.23941	0.028984	0.999056	-3.82297
ENSG00000127124	HIVEP3	chr1	protein_coding	-0.55797	3.03807	-2.23658	0.0291784	0.999056	-4.0614
ENSG00000226089	AL122017.1	chr6	sense_intronic	0.649857	2.10232	2.23633	0.0291961	0.999056	-4.11684
ENSG00000198917	SPOUT1	chr9	protein_coding	-0.2163	4.02125	-2.23425	0.0293403	0.999056	-3.89732
ENSG00000168575	SLC20A2	chr8	protein_coding	-0.18692	5.3828	-2.23408	0.029352	0.999056	-3.77291
ENSG00000164402	2025-09-08	chr5	protein_coding	-0.2022	6.58721	-2.23317	0.029416	0.999056	-3.75783
ENSG00000272941	AC083862.2	chr7	antisense	-0.47734	2.48944	-2.23251	0.029461	0.999056	-4.15323
ENSG00000163032	VSNL1	chr2	protein_coding	-0.82454	1.43441	-2.23149	0.0295332	0.999056	-4.35236
ENSG00000141542	RAB40B	chr17	protein_coding	-0.41267	1.53878	-2.23038	0.0296107	0.999056	-4.27839
ENSG00000161509	GRIN2C	chr17	protein_coding	-0.58063	1.62299	-2.22876	0.0297244	0.999056	-4.28398
ENSG00000160959	LRRC14	chr8	protein_coding	-0.1955	3.84686	-2.22762	0.029805	0.999056	-3.91993
ENSG00000272674	PCDHB16	chr5	protein_coding	-0.68819	0.343367	-2.22678	0.029864	0.999056	-4.44691
ENSG00000236347	AL513123.1	chr6	lincRNA	0.685285	0.371077	2.22675	0.0298665	0.999056	-4.37233
ENSG00000114554	PLXNA1	chr3	protein_coding	-0.30328	6.06882	-2.22594	0.0299235	0.999056	-3.76514
ENSG00000138443	ABI2	chr2	protein_coding	-0.15724	5.9232	-2.22517	0.029978	0.999056	-3.76609
ENSG00000020426	MNAT1	chr14	protein_coding	0.162328	4.13362	2.22498	0.029991	0.999056	-3.86614
ENSG00000151729	SLC25A4	chr4	protein_coding	0.383475	4.62245	2.22404	0.0300583	0.999056	-3.81402
ENSG00000133454	MYO18B	chr22	protein_coding	-1.0959	0.094781	-2.22196	0.0302065	0.999056	-4.42784
ENSG00000153774	CFDP1	chr16	protein_coding	0.182535	5.22181	2.22045	0.0303144	0.999056	-3.78758
ENSG00000189266	PNRC2	chr1	protein_coding	0.168011	6.9559	2.219	0.0304184	0.999056	-3.78492
ENSG00000062194	GPBP1	chr5	protein_coding	0.179538	7.5335	2.21872	0.0304385	0.999056	-3.81312
ENSG00000213923	CSNK1E	chr22	protein_coding	0.34503	5.35792	2.21762	0.0305171	0.999056	-3.77997
ENSG00000183020	AP2A2	chr11	protein_coding	-0.17889	6.02005	-2.21579	0.0306496	0.999056	-3.77449
ENSG00000187260	WDR86	chr7	protein_coding	0.516205	2.82849	2.21479	0.0307218	0.999056	-4.04153
ENSG00000114670	NEK11	chr3	protein_coding	0.648652	4.50293	2.21321	0.030836	0.999056	-3.82533
ENSG00000160055	TMEM234	chr1	protein_coding	0.184278	3.2512	2.21169	0.0309468	0.999056	-3.98769
ENSG00000255399	TBX5-AS1	chr12	antisense	-0.50676	3.38162	-2.21097	0.0309999	0.999056	-4.00533
ENSG00000104765	BNIP3L	chr8	protein_coding	0.251586	7.93444	2.20717	0.031278	0.999056	-3.8524
ENSG00000110427	KIAA1549L	chr11	protein_coding	-1.23384	0.566302	-2.20606	0.03136	0.999056	-4.4245
ENSG00000276644	DACH1	chr13	protein_coding	-0.57194	3.28539	-2.20397	0.0315144	0.999056	-4.03817
ENSG00000040199	PHLPP2	chr16	protein_coding	-0.22482	4.2232	-2.20102	0.031733	0.999056	-3.89682
ENSG00000143376	SNX27	chr1	protein_coding	-0.19754	6.74666	-2.20088	0.0317443	0.999056	-3.79238
ENSG00000170807	LMOD2	chr7	protein_coding	-1.35741	-0.41769	-2.20046	0.031775	0.999056	-4.49783
ENSG00000107282	APBA1	chr9	protein_coding	-0.36661	2.24879	-2.19868	0.031908	0.999056	-4.18916
ENSG00000206503	HLA-A	chr6	protein_coding	0.749989	5.50824	2.19784	0.031971	0.999056	-3.79447
ENSG00000145945	FAM50B	chr6	protein_coding	-0.57857	1.31272	-2.19752	0.031996	0.999056	-4.33364
ENSG00000130701	RBBP8NL	chr20	protein_coding	0.391843	1.52753	2.19638	0.032081	0.999056	-4.247
ENSG00000172936	MYD88	chr3	protein_coding	-0.2744	4.67825	-2.19484	0.0321968	0.999056	-3.85969
ENSG00000144791	LIMD1	chr3	protein_coding	0.517779	6.702	2.19388	0.03227	0.999056	-3.8069
ENSG00000198774	RASSF9	chr12	protein_coding	0.85432	0.370309	2.19274	0.032356	0.999056	-4.38924
ENSG00000159256	MORC3	chr21	protein_coding	0.306111	7.43711	2.19259	0.032368	0.999056	-3.83523
ENSG00000157657	ZNF618	chr9	protein_coding	-0.49171	2.67292	-2.19225	0.0323929	0.999056	-4.1412
ENSG00000185664	PMEL	chr12	protein_coding	0.38808	2.10708	2.1916	0.032442	0.999056	-4.16455
ENSG00000129038	LOXL1	chr15	protein_coding	-0.49008	3.73817	-2.19031	0.032541	0.999056	-3.9626
ENSG00000152229	PSTPIP2	chr18	protein_coding	-0.26897	4.69323	-2.19015	0.0325532	0.999056	-3.86385
ENSG00000253910	PCDHGB2	chr5	protein_coding	-0.73094	0.598696	-2.18843	0.032684	0.999056	-4.41697
ENSG00000185298	CCDC137	chr17	protein_coding	0.21537	3.22044	2.18776	0.032736	0.999056	-4.00986
ENSG00000164096	C4orf3	chr4	protein_coding	0.206103	6.44052	2.18724	0.032776	0.999056	-3.80318
ENSG00000118197	DDX59	chr1	protein_coding	0.253389	6.08911	2.18665	0.032821	0.999056	-3.80063
ENSG00000101298	SNPH	chr20	protein_coding	-0.45954	0.671341	-2.18602	0.032869	0.999056	-4.4047
ENSG00000188766	SPRED3	chr19	protein_coding	-0.72428	-0.02315	-2.18552	0.032908	0.999056	-4.46432
ENSG00000124743	KLHL31	chr6	protein_coding	0.511223	1.91688	2.18491	0.032954	0.999056	-4.17765
ENSG00000134013	LOXL2	chr8	protein_coding	-0.49634	4.73213	-2.18225	0.03316	0.999056	-3.87616
ENSG00000225206	MIR137HG	chr1	lincRNA	1.17937	-0.94777	2.1803	0.033311	0.999056	-4.47485
ENSG00000273311	DGCR11	chr22	sense_intronic	-0.31406	1.95644	-2.17627	0.033626	0.999056	-4.24227
ENSG00000164323	CFAP97	chr4	protein_coding	0.139123	5.88176	2.17625	0.033628	0.999056	-3.81193
ENSG00000226383	LINC01876	chr2	lincRNA	-0.92402	-0.31214	-2.17621	0.033631	0.999056	-4.48914
ENSG00000165118	C9orf64	chr9	protein_coding	0.240868	3.89302	2.17582	0.033662	0.999056	-3.92948
ENSG00000072062	PRKACA	chr19	protein_coding	-0.19627	5.17567	-2.1755	0.0336864	0.999056	-3.84269
ENSG00000083807	SLC27A5	chr19	protein_coding	-0.37412	0.422415	-2.1736	0.033836	0.999056	-4.4279
ENSG00000118939	UCHL3	chr13	protein_coding	0.288453	2.64053	2.17121	0.034025	0.999056	-4.10252
ENSG00000133321	RARRES3	chr11	protein_coding	0.4505	3.02068	2.17003	0.034118	0.999056	-4.03329
ENSG00000133316	WDR74	chr11	protein_coding	0.180881	3.8106	2.16818	0.034266	0.999056	-3.95555
ENSG00000164877	MICALL2	chr7	protein_coding	-0.51012	1.3631	-2.1679	0.034288	0.999056	-4.33863
ENSG00000197479	PCDHB11	chr5	protein_coding	-0.86272	0.985088	-2.16721	0.0343429	0.999056	-4.38402
ENSG00000184903	IMMP2L	chr7	protein_coding	0.258373	2.97496	2.16582	0.034454	0.999056	-4.0458
ENSG00000250317	SMIM20	chr4	protein_coding	0.237657	3.13339	2.16382	0.034615	0.999056	-4.04482
ENSG00000114480	GBE1	chr3	protein_coding	0.250232	5.91249	2.16228	0.034739	0.999056	-3.82492
ENSG00000170927	PKHD1	chr6	protein_coding	0.982543	1.44058	2.16078	0.03486	0.999056	-4.23125
ENSG00000254087	LYN	chr8	protein_coding	0.530767	7.38043	2.15633	0.0352218	0.999056	-3.87353
ENSG00000143494	VASH2	chr1	protein_coding	-0.99841	-0.17407	-2.15545	0.035294	0.999056	-4.48885
ENSG00000146938	NLGN4X	chrX	protein_coding	-1.71357	3.78609	-2.15511	0.0353222	0.999056	-4.13513
ENSG00000221944	TIGD1	chr2	protein_coding	-0.3628	1.27175	-2.15269	0.035521	0.999056	-4.33849
ENSG00000228707	AL691426.1	chr9	lincRNA	0.521609	2.2643	2.15101	0.035659	0.999056	-4.14501
ENSG00000240184	PCDHGC3	chr5	protein_coding	-0.31833	4.3543	-2.15096	0.035663	0.999056	-3.93386
ENSG00000100814	CCNB1IP1	chr14	protein_coding	0.238648	3.97586	2.14862	0.035857	0.999056	-3.94251
ENSG00000105429	MEGF8	chr19	protein_coding	-0.28513	4.77086	-2.14832	0.0358818	0.999056	-3.89516
ENSG00000124074	ENKD1	chr16	protein_coding	0.264604	2.60144	2.14814	0.035896	0.999056	-4.1184
ENSG00000090924	PLEKHG2	chr19	protein_coding	-0.40975	4.14873	-2.14727	0.035969	0.999056	-3.9587
ENSG00000115825	PRKD3	chr2	protein_coding	0.327811	5.78054	2.1459	0.036083	0.999056	-3.84141
ENSG00000151468	CCDC3	chr10	protein_coding	-0.60099	3.99708	-2.14525	0.0361369	0.999056	-3.98715
ENSG00000134317	GRHL1	chr2	protein_coding	0.403864	7.39652	2.14505	0.036154	0.999056	-3.87896
ENSG00000057704	TMCC3	chr12	protein_coding	-0.29922	5.79869	-2.14416	0.0362286	0.999056	-3.84834
ENSG00000234608	MAPKAPK5-AS1	chr12	lincRNA	0.218203	2.59839	2.14232	0.036383	0.999056	-4.12656
ENSG00000157445	CACNA2D3	chr3	protein_coding	-0.37194	2.82306	-2.14161	0.036442	0.999056	-4.14033
ENSG00000180229	HERC2P3	chr15	transcribed_unprocessed_pseudogene	-0.68234	3.56087	-2.14092	0.036501	0.999056	-4.03662
ENSG00000142627	EPHA2	chr1	protein_coding	-0.35587	4.85803	-2.13996	0.036581	0.999056	-3.89967
ENSG00000258590	NBEAP1	chr15	transcribed_unprocessed_pseudogene	-1.51738	0.897084	-2.13932	0.0366353	0.999056	-4.4034
ENSG00000124596	OARD1	chr6	protein_coding	0.232071	4.17003	2.13849	0.036706	0.999056	-3.93413
ENSG00000134780	DAGLA	chr11	protein_coding	-0.51601	0.589948	-2.13644	0.0368795	0.999056	-4.42908
ENSG00000164654	MIOS	chr7	protein_coding	0.178548	5.38716	2.13097	0.037347	0.999056	-3.86538
ENSG00000156218	ADAMTSL3	chr15	protein_coding	-0.46025	4.57392	-2.12897	0.0375196	0.999056	-3.93529
ENSG00000229117	RPL41	chr12	protein_coding	0.211589	6.21535	2.12669	0.0377167	0.999056	-3.85892
ENSG00000154358	OBSCN	chr1	protein_coding	0.515971	3.78909	2.12358	0.037987	0.999056	-3.96994
ENSG00000088970	KIZ	chr20	protein_coding	0.229353	3.50133	2.12324	0.0380171	0.999056	-4.01791
ENSG00000094916	CBX5	chr12	protein_coding	-0.17142	7.55283	-2.12259	0.038074	0.999056	-3.89445
ENSG00000115828	QPCT	chr2	protein_coding	0.672841	2.76649	2.12095	0.038217	0.999056	-4.09575
ENSG00000138411	HECW2	chr2	protein_coding	-0.49757	6.2126	-2.12002	0.038299	0.999056	-3.86758
ENSG00000185585	OLFML2A	chr9	protein_coding	-0.49362	3.57561	-2.11944	0.03835	0.999056	-4.05739
ENSG00000170954	ZNF415	chr19	protein_coding	0.232314	3.14192	2.11899	0.03839	0.999056	-4.06974
ENSG00000179051	RCC2	chr1	protein_coding	-0.18729	5.12728	-2.11864	0.038421	0.999056	-3.89687
ENSG00000162931	TRIM17	chr1	protein_coding	0.6559	0.328625	2.11827	0.0384533	0.999056	-4.41166
ENSG00000113734	BNIP1	chr5	protein_coding	0.24388	2.98613	2.11759	0.0385135	0.999056	-4.09089
ENSG00000279078	SND1-IT1	chr7	lincRNA	-0.86061	0.578688	-2.11671	0.0385912	0.999056	-4.44623
ENSG00000070526	ST6GALNAC1	chr17	protein_coding	0.473464	1.86326	2.11643	0.038616	0.999056	-4.22534
ENSG00000133703	KRAS	chr12	protein_coding	-0.22661	5.64855	-2.11604	0.038651	0.999056	-3.87956
ENSG00000105173	CCNE1	chr19	protein_coding	-0.38401	5.16965	-2.11602	0.038652	0.999056	-3.90002
ENSG00000125166	GOT2	chr16	protein_coding	-0.18403	5.24109	-2.11471	0.038768	0.999056	-3.89641
ENSG00000172687	ZNF738	chr19	protein_coding	-0.28673	2.5688	-2.11449	0.0387878	0.999056	-4.19083
ENSG00000215068	AC025171.2	chr5	antisense	-0.38548	1.16478	-2.11178	0.03903	0.999056	-4.36897
ENSG00000129480	DTD2	chr14	protein_coding	-0.26931	2.88036	-2.11149	0.039056	0.999056	-4.14608
ENSG00000103647	CORO2B	chr15	protein_coding	-0.73868	1.66245	-2.11133	0.03907	0.999056	-4.31777
ENSG00000182218	HHIPL1	chr14	protein_coding	-0.38663	1.58974	-2.10895	0.0392831	0.999056	-4.3179
ENSG00000138814	PPP3CA	chr4	protein_coding	-0.20642	5.38738	-2.10865	0.03931	0.999056	-3.8926
ENSG00000173281	PPP1R3B	chr8	protein_coding	0.449832	1.82781	2.10742	0.03942	0.999056	-4.24456
ENSG00000176749	CDK5R1	chr17	protein_coding	-0.49872	1.05212	-2.10655	0.039499	0.999056	-4.38758
ENSG00000146166	LGSN	chr6	protein_coding	-1.27379	2.69401	-2.10577	0.039569	0.999056	-4.22605
ENSG00000039068	CDH1	chr16	protein_coding	-0.28137	8.0096	-2.10373	0.039754	0.999056	-3.93437
ENSG00000174567	GOLT1A	chr1	protein_coding	0.715818	0.695187	2.10023	0.0400736	0.999056	-4.37528
ENSG00000111581	NUP107	chr12	protein_coding	0.178512	5.81289	2.09948	0.0401418	0.999056	-3.88629
ENSG00000117016	RIMS3	chr1	protein_coding	-0.55352	3.69288	-2.09902	0.040184	0.999056	-4.03782
ENSG00000142632	ARHGEF19	chr1	protein_coding	-0.53189	1.28755	-2.09833	0.040247	0.999056	-4.37164
ENSG00000250682	LINC00491	chr5	lincRNA	-0.48641	1.40904	-2.09504	0.04055	0.999056	-4.35188
ENSG00000280543	ASAP1-IT2	chr8	sense_intronic	-1.02869	-0.11619	-2.09295	0.040743	0.999056	-4.49409
ENSG00000181007	ZFP82	chr19	protein_coding	-0.24447	2.91621	-2.09273	0.0407637	0.999056	-4.14731
ENSG00000206562	METTL6	chr3	protein_coding	0.222778	3.79511	2.09261	0.040775	0.999056	-4.00716
ENSG00000148019	CEP78	chr9	protein_coding	-0.19674	4.27644	-2.09233	0.040801	0.999056	-3.9805
ENSG00000164008	C1orf50	chr1	protein_coding	-0.28622	1.70538	-2.09157	0.040871	0.999056	-4.31238
ENSG00000141258	SGSM2	chr17	protein_coding	-0.24659	4.50151	-2.09	0.0410176	0.999056	-3.96233
ENSG00000156222	SLC28A1	chr15	protein_coding	0.573849	2.09344	2.08899	0.041112	0.999056	-4.20156
ENSG00000227630	LINC01132	chr1	lincRNA	0.458117	1.55736	2.08795	0.04121	0.999056	-4.26642
ENSG00000084072	PPIE	chr1	protein_coding	0.160342	4.17589	2.08763	0.041239	0.999056	-3.97953
ENSG00000124164	VAPB	chr20	protein_coding	-0.19347	5.86387	-2.08428	0.041554	0.999056	-3.90292
ENSG00000152061	RABGAP1L	chr1	protein_coding	-0.29306	7.40063	-2.0832	0.041656	0.999056	-3.92189
ENSG00000233223	AC016876.1	chr17	antisense	0.351956	0.688937	2.08313	0.041663	0.999056	-4.38556
ENSG00000084710	EFR3B	chr2	protein_coding	-0.48471	2.2751	-2.082	0.04177	0.999056	-4.25693
ENSG00000136002	ARHGEF4	chr2	protein_coding	1.13247	0.747627	2.08148	0.041819	0.999056	-4.35957
ENSG00000261183	SPINT1-AS1	chr15	antisense	0.28954	1.43929	2.08062	0.041901	0.999056	-4.31341
ENSG00000144583	2025-03-04	chr2	protein_coding	-0.69862	2.27675	-2.0803	0.041932	0.999056	-4.24535
ENSG00000229205	LINC00200	chr10	lincRNA	1.31339	-1.62252	2.07943	0.0420143	0.999056	-4.50863
ENSG00000157152	SYN2	chr3	protein_coding	-0.46775	1.85531	-2.07932	0.042025	0.999056	-4.2965
ENSG00000279393	AL139005.1	chr13	TEC	0.898489	2.73984	2.07879	0.0420753	0.999056	-4.11037
ENSG00000101194	SLC17A9	chr20	protein_coding	-0.58331	0.269673	-2.07651	0.042293	0.999056	-4.45923
ENSG00000095319	NUP188	chr9	protein_coding	-0.15605	5.27447	-2.07571	0.04237	0.999056	-3.92771
ENSG00000215012	RTL10	chr22	protein_coding	-0.25618	4.70274	-2.07512	0.042426	0.999056	-3.96102
ENSG00000017427	IGF1	chr12	protein_coding	-0.41118	6.07002	-2.07506	0.042432	0.999056	-3.91066
ENSG00000169994	MYO7B	chr2	protein_coding	0.762228	3.06379	2.07333	0.042599	0.999056	-4.07177
ENSG00000118263	KLF7	chr2	protein_coding	-0.43055	4.53352	-2.07313	0.042619	0.999056	-3.9813
ENSG00000113504	SLC12A7	chr5	protein_coding	-0.42146	2.19845	-2.07204	0.042723	0.999056	-4.25658
ENSG00000196290	NIF3L1	chr2	protein_coding	0.184385	4.75777	2.07183	0.042744	0.999056	-3.9476
ENSG00000198246	SLC29A3	chr10	protein_coding	-0.28693	4.93832	-2.07085	0.042838	0.999056	-3.95241
ENSG00000234719	NPIPB2	chr16	protein_coding	-2.34615	-0.5686	-2.06996	0.042924	0.999056	-4.54411
ENSG00000204920	ZNF155	chr19	protein_coding	-0.34729	2.8686	-2.0683	0.043086	0.999056	-4.17578
ENSG00000131697	NPHP4	chr1	protein_coding	-0.46138	1.3404	-2.06772	0.0431431	0.999056	-4.37045
ENSG00000168772	CXXC4	chr4	protein_coding	-0.55691	0.99139	-2.06711	0.0432022	0.999056	-4.39557
ENSG00000243364	EFNA4	chr1	protein_coding	-0.36497	1.51564	-2.06593	0.0433174	0.999056	-4.33106
ENSG00000149970	CNKSR2	chrX	protein_coding	0.861675	-0.31325	2.06564	0.0433461	0.999056	-4.46141
ENSG00000119004	CYP20A1	chr2	protein_coding	0.130006	4.85792	2.06335	0.043571	0.999056	-3.95025
ENSG00000186104	CYP2R1	chr11	protein_coding	0.320449	1.63315	2.06196	0.043707	0.999056	-4.30062
ENSG00000148219	ASTN2	chr9	protein_coding	-0.7239	1.06349	-2.06196	0.0437074	0.999056	-4.40647
ENSG00000127533	F2RL3	chr19	protein_coding	-1.36004	-0.05558	-2.06189	0.043714	0.999056	-4.50797
ENSG00000167895	TMC8	chr17	protein_coding	-0.3978	2.29544	-2.0606	0.043841	0.999056	-4.24987
ENSG00000129173	E2F8	chr11	protein_coding	0.501024	2.64688	2.05971	0.043929	0.999056	-4.1289
ENSG00000088387	DOCK9	chr13	protein_coding	-0.23038	7.86502	-2.0594	0.043961	0.999056	-3.96649
ENSG00000134962	KLB	chr4	protein_coding	1.1052	-0.13105	2.05917	0.043983	0.999056	-4.45156
ENSG00000114770	ABCC5	chr3	protein_coding	-0.35238	3.4755	-2.0582	0.0440795	0.999056	-4.0962
ENSG00000155906	RMND1	chr6	protein_coding	0.156988	4.26639	2.05782	0.044117	0.999056	-3.99111
ENSG00000156172	C8orf37	chr8	protein_coding	0.258283	2.84753	2.05736	0.044163	0.999056	-4.13621
ENSG00000198736	MSRB1	chr16	protein_coding	0.370964	4.24802	2.05706	0.0441923	0.999056	-3.98966
ENSG00000130517	PGPEP1	chr19	protein_coding	-0.32692	4.34841	-2.05531	0.044367	0.999056	-4.00852
ENSG00000274937	AC090826.2	chr15	lincRNA	-0.82864	-0.303	-2.05474	0.044424	0.999056	-4.49928
ENSG00000005189	REXO5	chr16	protein_coding	-0.47341	0.728006	-2.05399	0.044499	0.999056	-4.43031
ENSG00000160336	ZNF761	chr19	protein_coding	0.285034	6.34389	2.05239	0.044659	0.999056	-3.9308
ENSG00000134198	TSPAN2	chr1	protein_coding	-0.59291	1.22089	-2.05224	0.044675	0.999056	-4.38634
ENSG00000239306	RBM14	chr11	protein_coding	-0.15942	5.31076	-2.05078	0.044821	0.999056	-3.94949
ENSG00000077150	NFKB2	chr10	protein_coding	-0.16901	4.73664	-2.05021	0.044879	0.999056	-3.97967
ENSG00000146242	TPBG	chr6	protein_coding	0.590495	1.08079	2.04982	0.044918	0.999056	-4.34321
ENSG00000171798	KNDC1	chr10	protein_coding	-0.82335	0.037926	-2.04833	0.045069	0.999056	-4.4915
ENSG00000151612	ZNF827	chr4	protein_coding	-0.3274	3.79741	-2.04569	0.045336	0.999056	-4.06542
ENSG00000235568	NFAM1	chr22	protein_coding	-0.52748	2.64122	-2.04544	0.0453622	0.999056	-4.22027
ENSG00000196782	MAML3	chr4	protein_coding	-0.23333	4.87462	-2.04526	0.0453809	0.999056	-3.97553
ENSG00000151388	ADAMTS12	chr5	protein_coding	-0.48242	3.08206	-2.04517	0.04539	0.999056	-4.1586
ENSG00000075651	PLD1	chr3	protein_coding	-0.29348	5.01235	-2.04392	0.045517	0.999056	-3.97128
ENSG00000104687	GSR	chr8	protein_coding	-0.24114	5.74772	-2.04371	0.0455381	0.999056	-3.94402
ENSG00000198130	HIBCH	chr2	protein_coding	-0.17399	4.01211	-2.04329	0.045582	0.999056	-4.04561
ENSG00000162390	ACOT11	chr1	protein_coding	0.403121	1.52808	2.04246	0.045667	0.999056	-4.301
ENSG00000165272	AQP3	chr9	protein_coding	-1.19396	4.5163	-2.04235	0.045677	0.999056	-4.0366
ENSG00000185716	MOSMO	chr16	protein_coding	0.333556	0.908943	2.04097	0.045819	0.999056	-4.37566
ENSG00000095303	PTGS1	chr9	protein_coding	-0.44525	2.48134	-2.04035	0.0458831	0.999056	-4.23297
ENSG00000254290	AC124067.4	chr8	lincRNA	0.537945	3.97238	2.04016	0.045902	0.999056	-4.01817
ENSG00000180532	ZSCAN4	chr19	protein_coding	0.3996	2.75437	2.03928	0.045993	0.999056	-4.14479
ENSG00000132382	MYBBP1A	chr17	protein_coding	-0.29255	3.26862	-2.0391	0.046012	0.999056	-4.14
ENSG00000226757	PP12613	chr4	antisense	0.380376	2.83297	2.03829	0.046095	0.999056	-4.13799
ENSG00000064995	TAF11	chr6	protein_coding	0.164194	4.77596	2.03795	0.04613	0.999056	-3.97565
ENSG00000186998	EMID1	chr22	protein_coding	-0.49864	1.76502	-2.03592	0.04634	0.999056	-4.3241
ENSG00000266962	AC067852.2	chr17	antisense	0.254278	3.43877	2.03309	0.046634	0.999056	-4.08429
ENSG00000128829	EIF2AK4	chr15	protein_coding	-0.21191	5.9845	-2.03117	0.046835	0.999056	-3.95094
ENSG00000066044	ELAVL1	chr19	protein_coding	-0.11872	5.69733	-2.03098	0.046855	0.999056	-3.95552
ENSG00000110768	GTF2H1	chr11	protein_coding	0.119817	5.82312	2.03094	0.046859	0.999056	-3.95039
ENSG00000174951	FUT1	chr19	protein_coding	-0.31215	3.1167	-2.02957	0.047002	0.999056	-4.15039
ENSG00000146950	SHROOM2	chrX	protein_coding	-0.28959	4.8728	-2.02751	0.04722	0.999056	-3.99113
ENSG00000198873	GRK5	chr10	protein_coding	0.238578	5.82723	2.02657	0.047318	0.999056	-3.95412
ENSG00000189229	AC069277.1	chr3	lincRNA	0.540934	2.19548	2.02572	0.047408	0.999056	-4.22001
ENSG00000173065	FAM222B	chr17	protein_coding	-0.22992	3.97874	-2.02552	0.04743	0.999056	-4.06036
ENSG00000107968	MAP3K8	chr10	protein_coding	0.260609	6.29371	2.02506	0.047478	0.999056	-3.95547
ENSG00000162909	CAPN2	chr1	protein_coding	-0.3056	6.59154	-2.02427	0.047562	0.999056	-3.95744
ENSG00000160999	SH2B2	chr7	protein_coding	0.355551	3.12206	2.02425	0.0475637	0.999056	-4.12424
ENSG00000105321	CCDC9	chr19	protein_coding	0.173699	4.37887	2.02383	0.047608	0.999056	-4.01122
ENSG00000168246	UBTD2	chr5	protein_coding	-0.18508	4.71913	-2.02107	0.047902	0.999056	-4.00471
ENSG00000187678	SPRY4	chr5	protein_coding	-0.24512	5.8592	-2.01938	0.0480832	0.999056	-3.96386
ENSG00000105928	GSDME	chr7	protein_coding	-0.20487	5.34189	-2.01915	0.048108	0.999056	-3.97769
ENSG00000108592	FTSJ3	chr17	protein_coding	0.190038	4.96493	2.01745	0.04829	0.999056	-3.98703
ENSG00000160766	GBAP1	chr1	transcribed_unprocessed_pseudogene	0.427024	0.851263	2.01738	0.0482972	0.999056	-4.3947
ENSG00000163673	DCLK3	chr3	protein_coding	-0.67147	0.078409	-2.01701	0.048338	0.999056	-4.48227
ENSG00000156831	NSMCE2	chr8	protein_coding	0.158598	4.11124	2.01697	0.0483417	0.999056	-4.03641
ENSG00000104356	POP1	chr8	protein_coding	-0.27196	2.07811	-2.01581	0.048466	0.999056	-4.29159
ENSG00000250072	SH3TC2-DT	chr5	lincRNA	-0.75937	3.84446	-2.01504	0.048549	0.999056	-4.10192
ENSG00000254101	LINC02055	chr8	lincRNA	-0.49996	1.09908	-2.01195	0.048884	0.999056	-4.40122
ENSG00000175741	RWDD4P2	chr7	processed_pseudogene	0.280008	0.928044	2.01165	0.048917	0.999056	-4.38825
ENSG00000215883	CYB5RL	chr1	protein_coding	-0.42223	1.073	-2.01126	0.048959	0.999056	-4.39534
ENSG00000158352	SHROOM4	chrX	protein_coding	-0.3143	5.84862	-2.01108	0.048978	0.999056	-3.97106
ENSG00000172794	RAB37	chr17	protein_coding	-0.61158	0.426496	-2.01071	0.049019	0.999056	-4.46161
ENSG00000095906	NUBP2	chr16	protein_coding	-0.21103	3.46204	-2.01014	0.049081	0.999056	-4.12309
ENSG00000136108	CKAP2	chr13	protein_coding	-0.27999	4.61339	-2.00978	0.0491205	0.999056	-4.02356
ENSG00000095539	SEMA4G	chr10	protein_coding	-0.48776	1.79816	-2.00972	0.049126	0.999056	-4.33893
ENSG00000143341	HMCN1	chr1	protein_coding	-0.51414	5.108	-2.00965	0.049135	0.999056	-3.9986
ENSG00000127334	DYRK2	chr12	protein_coding	-0.2328	6.32137	-2.00851	0.049259	0.999056	-3.97032
ENSG00000023171	GRAMD1B	chr11	protein_coding	0.407542	6.81674	2.00819	0.049294	0.999056	-3.97952
ENSG00000163682	RPL9	chr4	protein_coding	0.235625	8.17468	2.00816	0.0492971	0.999056	-4.0302
ENSG00000159459	UBR1	chr15	protein_coding	0.190327	7.05856	2.00606	0.049527	0.999056	-3.98719
ENSG00000168090	COPS6	chr7	protein_coding	-0.14025	5.18127	-2.00536	0.049604	0.999056	-3.99493
ENSG00000230882	AC005077.4	chr7	processed_pseudogene	0.910353	-0.98712	2.00508	0.0496343	0.999056	-4.50375
ENSG00000143315	PIGM	chr1	protein_coding	-0.18718	3.55916	-2.00211	0.049962	0.999056	-4.11838
ENSG00000157014	TATDN2	chr3	protein_coding	-0.23987	3.07404	-2.00199	0.0499762	0.999056	-4.17512
ENSG00000185483	ROR1	chr1	protein_coding	-0.39655	2.68098	-2.00182	0.049994	0.999056	-4.22332
ENSG00000160007	ARHGAP35	chr19	protein_coding	-0.25303	5.5893	-2.00078	0.050109	0.999056	-3.98551
ENSG00000186468	RPS23	chr5	protein_coding	0.200654	8.18485	1.99999	0.050197	0.999056	-4.03736
ENSG00000089847	ANKRD24	chr19	protein_coding	0.470193	3.78722	1.99994	0.050203	0.999056	-4.05913
ENSG00000100109	TFIP11	chr22	protein_coding	0.177169	5.37109	1.99844	0.0503697	0.999056	-3.98881
ENSG00000135119	RNFT2	chr12	protein_coding	-0.91019	2.05811	-1.99816	0.050402	0.999056	-4.32912
ENSG00000137312	FLOT1	chr6	protein_coding	0.159808	6.28221	1.99776	0.050446	0.999056	-3.97985
ENSG00000107882	SUFU	chr10	protein_coding	-0.23808	3.86109	-1.9932	0.050956	0.999056	-4.09397
ENSG00000127993	RBM48	chr7	protein_coding	0.171229	3.7495	1.99304	0.050974	0.999056	-4.08858
ENSG00000155629	PIK3AP1	chr10	protein_coding	0.401533	7.42777	1.99293	0.0509865	0.999056	-4.01346
ENSG00000235142	LINC02532	chr6	lincRNA	-0.7744	2.07032	-1.99268	0.051015	0.999056	-4.31156
ENSG00000204121	ECEL1P1	chr2	unprocessed_pseudogene	-0.64691	0.492234	-1.99231	0.051056	0.999056	-4.46171
ENSG00000180370	PAK2	chr3	protein_coding	-0.14158	7.40996	-1.99169	0.051126	0.999056	-4.0068
ENSG00000162409	PRKAA2	chr1	protein_coding	0.359965	2.10189	1.9915	0.0511488	0.999056	-4.27806
ENSG00000169641	LUZP1	chr1	protein_coding	-0.13379	6.09128	-1.99102	0.051202	0.999056	-3.9864
ENSG00000176160	HSF5	chr17	protein_coding	0.487215	0.953845	1.99097	0.051208	0.999056	-4.37459
ENSG00000198824	CHAMP1	chr13	protein_coding	-0.23125	4.54532	-1.99073	0.051236	0.999056	-4.04201
ENSG00000176222	ZNF404	chr19	protein_coding	-0.48244	0.395185	-1.9903	0.0512837	0.999056	-4.45887
ENSG00000197763	TXNRD3	chr3	protein_coding	0.259695	3.04714	1.98931	0.0513959	0.999056	-4.1593
ENSG00000171316	CHD7	chr8	protein_coding	-0.17404	6.26748	-1.98918	0.0514106	0.999056	-3.98781
ENSG00000185658	BRWD1	chr21	protein_coding	0.258965	8.96826	1.98691	0.0516683	0.999056	-4.09241
ENSG00000269821	KCNQ1OT1	chr11	antisense	-0.50792	5.9205	-1.98668	0.0516946	0.999056	-3.99493
ENSG00000164221	CCDC112	chr5	protein_coding	-0.46425	1.09794	-1.98659	0.051705	0.999056	-4.41302
ENSG00000269968	AC006064.4	chr12	antisense	0.648003	0.949133	1.98621	0.051748	0.999056	-4.38059
ENSG00000133114	GPALPP1	chr13	protein_coding	0.137582	5.13298	1.98513	0.0518723	0.999056	-4.00855
ENSG00000285796	AL162458.1	chr20	antisense	-0.47629	1.85856	-1.9839	0.052013	0.999056	-4.3358
ENSG00000256683	ZNF350	chr19	protein_coding	0.222021	4.39173	1.98112	0.052332	0.999056	-4.04303
ENSG00000181856	SLC2A4	chr17	protein_coding	0.573573	0.234794	1.98062	0.052389	0.999056	-4.44888
ENSG00000152767	FARP1	chr13	protein_coding	-0.28356	5.47508	-1.98037	0.0524186	0.999056	-4.00726
ENSG00000176903	PNMA1	chr14	protein_coding	-0.3003	4.00446	-1.97828	0.0526592	0.999056	-4.09498
ENSG00000141959	PFKL	chr21	protein_coding	0.208123	7.18558	1.97651	0.0528643	0.999056	-4.01616
ENSG00000179348	GATA2	chr3	protein_coding	-0.36688	7.53854	-1.97641	0.0528761	0.999056	-4.02057
ENSG00000203883	SOX18	chr20	protein_coding	-0.4484	2.81809	-1.975	0.05304	0.999056	-4.22382
ENSG00000189042	ZNF567	chr19	protein_coding	0.203879	4.65642	1.97448	0.053101	0.999056	-4.0361
ENSG00000047365	ARAP2	chr4	protein_coding	0.309648	5.80554	1.97415	0.05314	0.999056	-4.00137
ENSG00000102359	SRPX2	chrX	protein_coding	-0.42346	5.01372	-1.97409	0.053146	0.999056	-4.03095
ENSG00000154133	ROBO4	chr11	protein_coding	-0.51029	5.10325	-1.97215	0.0533728	0.999056	-4.02932
ENSG00000277496	AL357033.4	chr20	antisense	0.513965	1.30875	1.97144	0.053457	0.999056	-4.3333
ENSG00000228223	HCG11	chr6	lincRNA	0.224585	3.2684	1.97121	0.053484	0.999056	-4.15508
ENSG00000112992	NNT	chr5	protein_coding	-0.24566	4.87907	-1.97024	0.053597	0.999056	-4.04105
ENSG00000164366	CCDC127	chr5	protein_coding	0.209111	4.59796	1.96993	0.053634	0.999056	-4.04313
ENSG00000167363	FN3K	chr17	protein_coding	-0.54228	0.550846	-1.96818	0.053839	0.999056	-4.46139
ENSG00000226266	AC009961.1	chr2	lincRNA	0.520191	1.5646	1.96801	0.0538594	0.999056	-4.31864
ENSG00000154781	CCDC174	chr3	protein_coding	0.144853	4.58666	1.96767	0.0539003	0.999056	-4.046
ENSG00000212232	SNORD17	chr20	snoRNA	0.239931	7.4121	1.96761	0.053907	0.999056	-4.03111
ENSG00000137575	SDCBP	chr8	protein_coding	-0.16915	8.16704	-1.96559	0.054146	0.999056	-4.0572
ENSG00000158006	PAFAH2	chr1	protein_coding	0.234439	5.7361	1.96479	0.054241	0.999056	-4.01163
ENSG00000120690	ELF1	chr13	protein_coding	-0.15316	6.84744	-1.96301	0.054452	0.999056	-4.01688
ENSG00000164916	FOXK1	chr7	protein_coding	-0.25653	5.65402	-1.96301	0.054453	0.999056	-4.01881
ENSG00000159217	IGF2BP1	chr17	protein_coding	-0.33366	4.45928	-1.96069	0.054729	0.999056	-4.07295
ENSG00000183908	LRRC55	chr11	protein_coding	-0.71561	0.543473	-1.96016	0.054793	0.999056	-4.46282
ENSG00000168356	SCN11A	chr3	protein_coding	-0.79177	1.66357	-1.95997	0.054816	0.999056	-4.35936
ENSG00000157542	KCNJ6	chr21	protein_coding	0.723782	0.584712	1.95947	0.0548755	0.999056	-4.4302
ENSG00000151503	NCAPD3	chr11	protein_coding	-0.16736	4.65977	-1.95893	0.054941	0.999056	-4.05887
ENSG00000151093	OXSM	chr3	protein_coding	0.235847	2.59182	1.95739	0.0551253	0.999056	-4.22642
ENSG00000116141	MARK1	chr1	protein_coding	-0.29087	2.43855	-1.95679	0.0551978	0.999056	-4.28234
ENSG00000180035	ZNF48	chr16	protein_coding	-0.27764	1.98924	-1.95653	0.055229	0.999056	-4.32362
ENSG00000116852	KIF21B	chr1	protein_coding	-0.56222	1.73791	-1.95604	0.055288	0.999056	-4.35997
ENSG00000198939	ZFP2	chr5	protein_coding	0.309873	3.60861	1.95508	0.055404	0.999056	-4.1186
ENSG00000108599	AKAP10	chr17	protein_coding	0.108182	5.54646	1.95407	0.055526	0.999056	-4.02463
ENSG00000248905	FMN1	chr15	protein_coding	0.258031	5.22577	1.95387	0.055551	0.999056	-4.02954
ENSG00000186184	POLR1D	chr13	protein_coding	0.125912	5.33861	1.95326	0.055625	0.999056	-4.02894
ENSG00000245662	LINC02211	chr5	lincRNA	-0.53269	0.830839	-1.95266	0.055698	0.999056	-4.44947
ENSG00000154229	PRKCA	chr17	protein_coding	-0.30573	4.51628	-1.95256	0.055709	0.999056	-4.07881
ENSG00000197747	S100A10	chr1	protein_coding	-0.18501	5.9226	-1.95221	0.055752	0.999056	-4.02269
ENSG00000134324	LPIN1	chr2	protein_coding	0.289989	5.71678	1.95026	0.05599	0.999056	-4.02406
ENSG00000122824	NUDT10	chrX	protein_coding	1.21207	-2.13814	1.94897	0.056147	0.999056	-4.52372
ENSG00000053501	USE1	chr19	protein_coding	0.182405	2.9202	1.94866	0.056185	0.999056	-4.19994
ENSG00000236699	ARHGEF38	chr4	protein_coding	0.604286	0.042636	1.94714	0.056372	0.999056	-4.46579
ENSG00000107815	TWNK	chr10	protein_coding	-0.20441	2.45096	-1.94666	0.0564307	0.999056	-4.2769
ENSG00000105618	PRPF31	chr19	protein_coding	0.148628	4.37165	1.94626	0.056479	0.999056	-4.07663
ENSG00000135749	PCNX2	chr1	protein_coding	-0.51723	1.65117	-1.94517	0.056614	0.999056	-4.36728
ENSG00000242732	RTL5	chrX	protein_coding	-0.40504	2.02285	-1.94432	0.0567187	0.999056	-4.32838
ENSG00000267100	ILF3-DT	chr19	lincRNA	0.266684	2.4704	1.94153	0.057063	0.999056	-4.24717
ENSG00000173517	PEAK1	chr15	protein_coding	-0.27816	6.77592	-1.9407	0.0571659	0.999056	-4.03464
ENSG00000076650	GPATCH1	chr19	protein_coding	0.192846	4.20247	1.94057	0.057183	0.999056	-4.08968
ENSG00000168906	MAT2A	chr2	protein_coding	-0.19365	6.26724	-1.93963	0.057299	0.999056	-4.03244
ENSG00000225329	LHFPL3-AS2	chr7	processed_transcript	0.420764	0.402694	1.93956	0.0573082	0.999056	-4.43377
ENSG00000112308	C6orf62	chr6	protein_coding	-0.1566	7.35787	-1.93748	0.057568	0.999056	-4.04948
ENSG00000228906	AL353804.1	chrX	lincRNA	-0.66732	-0.04113	-1.93639	0.0577035	0.999056	-4.49249
ENSG00000169612	RAMAC	chr15	protein_coding	0.209429	4.04861	1.93638	0.057705	0.999056	-4.10527
ENSG00000146276	GABRR1	chr6	protein_coding	0.621333	0.949857	1.93631	0.0577131	0.999056	-4.40057
ENSG00000110092	CCND1	chr11	protein_coding	-0.41334	7.33856	-1.93629	0.0577157	0.999056	-4.04936
ENSG00000101751	POLI	chr18	protein_coding	0.232657	5.63252	1.93618	0.0577294	0.999056	-4.03732
ENSG00000274717	AL049757.1	chr22	processed_pseudogene	-0.79852	-0.44322	-1.93529	0.0578417	0.999056	-4.52084
ENSG00000155034	FBXL18	chr7	protein_coding	-0.22085	2.47293	-1.93473	0.057912	0.999056	-4.27353
ENSG00000117707	PROX1	chr1	protein_coding	0.50941	0.901985	1.93186	0.0582732	0.999056	-4.41017
ENSG00000196214	ZNF766	chr19	protein_coding	0.144379	4.90897	1.93174	0.0582877	0.999056	-4.06239
ENSG00000112782	CLIC5	chr6	protein_coding	-0.38456	7.26934	-1.9316	0.058306	0.999056	-4.05277
ENSG00000196535	MYO18A	chr17	protein_coding	-0.21088	5.12157	-1.931	0.058382	0.999056	-4.06054
ENSG00000176148	TCP11L1	chr11	protein_coding	-0.24191	4.31696	-1.9298	0.058533	0.999056	-4.10092
ENSG00000058085	LAMC2	chr1	protein_coding	-0.35184	5.07767	-1.92934	0.058591	0.999056	-4.06502
ENSG00000117519	CNN3	chr1	protein_coding	0.222187	8.25616	1.92916	0.058615	0.999056	-4.09914
ENSG00000100784	RPS6KA5	chr14	protein_coding	0.300624	7.09448	1.9291	0.058622	0.999056	-4.05625
ENSG00000134917	ADAMTS8	chr11	protein_coding	-0.69842	1.79329	-1.92877	0.058664	0.999056	-4.3807
ENSG00000183484	GPR132	chr14	protein_coding	-0.48869	1.84275	-1.92626	0.0589837	0.999056	-4.35498
ENSG00000146281	PM20D2	chr6	protein_coding	0.346598	4.90175	1.92539	0.059094	0.999056	-4.06459
ENSG00000167994	RAB3IL1	chr11	protein_coding	-0.34266	3.51188	-1.92486	0.059162	0.999056	-4.17844
ENSG00000156990	RPUSD3	chr3	protein_coding	-0.29469	3.07976	-1.92399	0.059274	0.999056	-4.22131
ENSG00000111640	GAPDH	chr12	protein_coding	0.359285	9.3959	1.92336	0.059354	0.999056	-4.16355
ENSG00000243232	PCDHAC2	chr5	protein_coding	-0.52593	1.14059	-1.9233	0.059362	0.999056	-4.41634
ENSG00000134258	VTCN1	chr1	protein_coding	0.526645	1.06815	1.92325	0.059368	0.999056	-4.39713
ENSG00000233124	LINC00456	chr13	lincRNA	0.462058	2.0655	1.92308	0.05939	0.999056	-4.28492
ENSG00000172461	FUT9	chr6	protein_coding	0.644951	1.09632	1.92133	0.059615	0.999056	-4.38166
ENSG00000274012	RN7SL2	chr14	misc_RNA	0.3332	9.60592	1.92027	0.0597521	0.999056	-4.17112
ENSG00000073803	MAP3K13	chr3	protein_coding	0.289384	5.26055	1.9201	0.059773	0.999056	-4.05651
ENSG00000186352	ANKRD37	chr4	protein_coding	0.719025	2.03484	1.91997	0.05979	0.999056	-4.29014
ENSG00000132854	KANK4	chr1	protein_coding	-0.32394	5.16106	-1.91984	0.059807	0.999056	-4.07096
ENSG00000176890	TYMS	chr18	protein_coding	-0.39935	3.49418	-1.91978	0.059815	0.999056	-4.1916
ENSG00000213934	HBG1	chr11	protein_coding	1.87388	1.35014	1.91848	0.0599827	0.999056	-4.31407
ENSG00000005882	PDK2	chr17	protein_coding	-0.26456	4.16831	-1.9184	0.059993	0.999056	-4.12375
ENSG00000001626	CFTR	chr7	protein_coding	-0.93628	0.900777	-1.91779	0.060073	0.999056	-4.47232
ENSG00000165097	KDM1B	chr6	protein_coding	-0.24021	3.78323	-1.91589	0.060319	0.999056	-4.15312
ENSG00000122691	TWIST1	chr7	protein_coding	0.425178	5.48419	1.91548	0.060373	0.999056	-4.05652
ENSG00000174842	GLMN	chr1	protein_coding	0.20721	2.84765	1.91546	0.060374	0.999056	-4.2239
ENSG00000078269	SYNJ2	chr6	protein_coding	0.30171	5.49666	1.9146	0.0604869	0.999056	-4.05883
ENSG00000107611	CUBN	chr10	protein_coding	-0.53016	4.0096	-1.91322	0.0606664	0.999056	-4.14072
ENSG00000100034	PPM1F	chr22	protein_coding	-0.23919	6.1084	-1.91296	0.0607	0.999056	-4.05655
ENSG00000255571	MIR9-3HG	chr15	lincRNA	0.538013	2.15557	1.91256	0.060753	0.999056	-4.28806
ENSG00000145781	COMMD10	chr5	protein_coding	0.158979	4.5805	1.91245	0.060768	0.999056	-4.09195
ENSG00000225479	PLCB1-IT1	chr20	sense_intronic	-1.22129	-0.88253	-1.91217	0.060804	0.999056	-4.54479
ENSG00000185885	IFITM1	chr11	protein_coding	0.381885	4.50548	1.91096	0.060963	0.999056	-4.09031
ENSG00000125741	OPA3	chr19	protein_coding	-0.18097	4.80727	-1.9102	0.0610621	0.999056	-4.09159
ENSG00000101181	MTG2	chr20	protein_coding	-0.14869	4.0525	-1.9099	0.061102	0.999056	-4.13735
ENSG00000136155	SCEL	chr13	protein_coding	-0.79116	0.317912	-1.90957	0.061145	0.999056	-4.48751
ENSG00000077782	FGFR1	chr8	protein_coding	-0.3273	6.76333	-1.90677	0.0615145	0.999056	-4.06443
ENSG00000131368	MRPS25	chr3	protein_coding	0.160118	4.36117	1.90628	0.0615794	0.999056	-4.1084
ENSG00000005486	RHBDD2	chr7	protein_coding	0.337323	5.66988	1.90601	0.061615	0.999056	-4.06381
ENSG00000186300	ZNF555	chr19	protein_coding	-0.26137	3.83279	-1.90513	0.061731	0.999056	-4.16129
ENSG00000166037	CEP57	chr11	protein_coding	0.136224	5.23123	1.90464	0.061796	0.999056	-4.07394
ENSG00000067445	TRO	chrX	protein_coding	-0.4312	1.93184	-1.90368	0.061924	0.999056	-4.35835
ENSG00000163882	POLR2H	chr3	protein_coding	0.18577	4.37573	1.90177	0.0621776	0.999056	-4.11059
ENSG00000185219	ZNF445	chr3	protein_coding	-0.23218	4.97923	-1.90131	0.062239	0.999056	-4.09148
ENSG00000163083	INHBB	chr2	protein_coding	0.811421	1.47918	1.90112	0.062265	0.999056	-4.3443
ENSG00000178150	ZNF114	chr19	protein_coding	0.673872	2.11629	1.90058	0.062337	0.999056	-4.2908
ENSG00000255690	TRIL	chr7	protein_coding	-0.58222	1.3002	-1.9003	0.062375	0.999056	-4.42039
ENSG00000278948	AL031587.5	chr22	TEC	-0.25219	3.79128	-1.89957	0.0624723	0.999056	-4.1665
ENSG00000105976	MET	chr7	protein_coding	-0.2547	7.55786	-1.8991	0.062535	0.999056	-4.08813
ENSG00000172954	LCLAT1	chr2	protein_coding	-0.27858	3.79842	-1.89856	0.062608	0.999056	-4.17166
ENSG00000126368	NR1D1	chr17	protein_coding	-0.62062	1.71555	-1.89722	0.062787	0.999056	-4.38304
ENSG00000149548	CCDC15	chr11	protein_coding	-0.35947	1.42486	-1.89696	0.062823	0.999056	-4.39422
ENSG00000101193	GID8	chr20	protein_coding	0.123445	5.93781	1.89641	0.062896	0.999056	-4.07058
ENSG00000166337	TAF10	chr11	protein_coding	-0.26318	1.7823	-1.8959	0.062965	0.999056	-4.36639
ENSG00000197308	GATA3-AS1	chr10	lincRNA	0.489536	0.054607	1.89489	0.063102	0.999056	-4.4819
ENSG00000203727	SAMD5	chr6	protein_coding	-0.40823	4.84553	-1.89486	0.063106	0.999056	-4.10629
ENSG00000128917	DLL4	chr15	protein_coding	-0.40094	4.57642	-1.89481	0.063112	0.999056	-4.11889
ENSG00000185630	PBX1	chr1	protein_coding	-0.20024	6.17916	-1.89429	0.063183	0.999056	-4.07262
ENSG00000233680	HNRNPA1P27	chrX	processed_pseudogene	-0.61896	0.804415	-1.89378	0.063251	0.999056	-4.46434
ENSG00000170537	TMC7	chr16	protein_coding	-0.45328	2.65999	-1.89367	0.063267	0.999056	-4.27966
ENSG00000088854	C20orf194	chr20	protein_coding	-0.29063	4.80359	-1.89216	0.063472	0.999056	-4.10674
ENSG00000111231	GPN3	chr12	protein_coding	0.18552	4.11965	1.89203	0.063489	0.999056	-4.13396
ENSG00000109472	CPE	chr4	protein_coding	0.642328	2.80909	1.89148	0.063563	0.999056	-4.21983
ENSG00000236882	LINC01554	chr5	lincRNA	0.607014	1.38101	1.89144	0.063568	0.999056	-4.37113
ENSG00000183128	CALHM3	chr10	protein_coding	0.603343	0.285868	1.89138	0.063577	0.999056	-4.4514
ENSG00000211584	SLC48A1	chr12	protein_coding	-0.15412	4.45347	-1.89052	0.063694	0.999056	-4.12137
ENSG00000169991	IFFO2	chr1	protein_coding	-0.25477	4.28887	-1.89021	0.063737	0.999056	-4.13781
ENSG00000226471	Z93930.2	chr22	antisense	-0.3847	0.8807	-1.88955	0.063826	0.999056	-4.44763
ENSG00000115239	ASB3	chr2	protein_coding	-0.32404	0.755278	-1.88921	0.063873	0.999056	-4.46182
ENSG00000070061	ELP1	chr9	protein_coding	-0.16727	5.05447	-1.88865	0.063949	0.999056	-4.09888
ENSG00000143318	CASQ1	chr1	protein_coding	0.870528	1.19786	1.88831	0.063995	0.999056	-4.3822
ENSG00000254837	AP001372.2	chr11	bidirectional_promoter_lncRNA	0.214262	2.89577	1.88709	0.064163	0.999056	-4.23506
ENSG00000172775	FAM192A	chr16	protein_coding	0.117369	5.93875	1.88681	0.064201	0.999056	-4.07897
ENSG00000182362	YBEY	chr21	protein_coding	0.385576	1.16106	1.88663	0.064226	0.999056	-4.4029
ENSG00000188042	ARL4C	chr2	protein_coding	-0.41005	6.16315	-1.88646	0.064248	0.999056	-4.08052
ENSG00000277534	AC007996.1	chr18	sense_intronic	-0.34866	2.80395	-1.88626	0.064276	0.999056	-4.27066
ENSG00000163807	KIAA1143	chr3	protein_coding	0.176048	2.68708	1.88594	0.06432	0.999056	-4.25854
ENSG00000007376	RPUSD1	chr16	protein_coding	-0.25059	2.60852	-1.88594	0.064321	0.999056	-4.28755
ENSG00000087095	NLK	chr17	protein_coding	-0.12155	5.08321	-1.88575	0.064346	0.999056	-4.09843
ENSG00000103855	CD276	chr15	protein_coding	-0.28186	5.91642	-1.88549	0.064381	0.999056	-4.08272
ENSG00000164061	BSN	chr3	protein_coding	-0.42134	1.37438	-1.88437	0.064535	0.999056	-4.41095
ENSG00000120688	WBP4	chr13	protein_coding	0.198138	4.75195	1.88418	0.064562	0.999056	-4.10608
ENSG00000189077	TMEM120A	chr7	protein_coding	0.203051	3.51802	1.88359	0.064644	0.999056	-4.17978
ENSG00000244041	LINC01011	chr6	lincRNA	0.354761	0.428923	1.88322	0.064694	0.999056	-4.457
ENSG00000274879	AC009804.1	chr12	processed_pseudogene	0.502917	0.0275252	1.88244	0.064802	0.999056	-4.47773
ENSG00000105137	SYDE1	chr19	protein_coding	0.462235	7.36657	1.88232	0.064818	0.999056	-4.10811
ENSG00000156273	BACH1	chr21	protein_coding	0.249716	7.74606	1.88165	0.064911	0.999056	-4.11466
ENSG00000126464	PRR12	chr19	protein_coding	-0.42672	4.01061	-1.88117	0.064977	0.999056	-4.167
ENSG00000130758	MAP3K10	chr19	protein_coding	-0.31158	1.95278	-1.88116	0.064979	0.999056	-4.36401
ENSG00000164975	SNAPC3	chr9	protein_coding	-0.13901	5.21802	-1.88073	0.065038	0.999056	-4.0992
ENSG00000172201	ID4	chr6	protein_coding	0.455361	4.70379	1.88045	0.065077	0.999056	-4.10871
ENSG00000154310	TNIK	chr3	protein_coding	-0.37305	3.18717	-1.88017	0.065116	0.999056	-4.238
ENSG00000196935	SRGAP1	chr12	protein_coding	-0.38507	3.88366	-1.87871	0.065319	0.999056	-4.17632
ENSG00000177954	RPS27	chr1	protein_coding	0.201516	7.91179	1.87852	0.065345	0.999056	-4.12218
ENSG00000173599	PC	chr11	protein_coding	-0.28428	3.65818	-1.87835	0.065369	0.999056	-4.1903
ENSG00000249863	AC021106.1	chr4	processed_pseudogene	-0.35553	1.09692	-1.87806	0.06541	0.999056	-4.42697
ENSG00000132481	TRIM47	chr17	protein_coding	-0.42029	2.18926	-1.87795	0.065425	0.999056	-4.34095
ENSG00000054611	TBC1D22A	chr22	protein_coding	0.182547	5.39137	1.87782	0.065442	0.999056	-4.092
ENSG00000250571	GLI4	chr8	protein_coding	-0.49057	0.302529	-1.87657	0.065617	0.999056	-4.49053
ENSG00000183979	NPB	chr17	protein_coding	0.488591	1.57517	1.87642	0.065639	0.999056	-4.36219
ENSG00000170293	CMTM8	chr3	protein_coding	-0.28682	2.45435	-1.87516	0.065815	0.999056	-4.31024
ENSG00000120370	GORAB	chr1	protein_coding	0.158056	3.48676	1.87299	0.066119	0.999056	-4.19523
ENSG00000136717	BIN1	chr2	protein_coding	-0.33104	4.48032	-1.87297	0.066122	0.999056	-4.1436
ENSG00000152620	NADK2	chr5	protein_coding	0.154429	5.445	1.87289	0.066133	0.999056	-4.0967
ENSG00000163053	SLC16A14	chr2	protein_coding	-0.40434	1.07279	-1.87203	0.066254	0.999056	-4.4417
ENSG00000105122	RASAL3	chr19	protein_coding	-0.53561	0.376829	-1.87104	0.066393	0.999056	-4.48611
ENSG00000274536	AL034397.3	chrX	antisense	-0.75486	1.39553	-1.86996	0.066545	0.999056	-4.42259
ENSG00000132334	PTPRE	chr10	protein_coding	-0.27697	4.50812	-1.86755	0.066887	0.999056	-4.14275
ENSG00000279722	AC007342.7	chr16	TEC	-0.38524	1.79722	-1.86751	0.066892	0.999056	-4.37586
ENSG00000151715	TMEM45B	chr11	protein_coding	-0.85124	0.73876	-1.86675	0.067	0.999056	-4.48738
ENSG00000175854	SWI5	chr9	protein_coding	0.21534	2.74303	1.86631	0.067062	0.999056	-4.26583
ENSG00000053254	FOXN3	chr14	protein_coding	-0.14718	6.69252	-1.8656	0.067164	0.999056	-4.09969
ENSG00000103653	CSK	chr15	protein_coding	-0.17225	4.27885	-1.86425	0.067356	0.999056	-4.15481
ENSG00000013583	HEBP1	chr12	protein_coding	-0.2733	3.78465	-1.86402	0.06739	0.999056	-4.19269
ENSG00000156398	SFXN2	chr10	protein_coding	-0.44535	2.88476	-1.86348	0.067466	0.999056	-4.27738
ENSG00000137094	DNAJB5	chr9	protein_coding	-0.45651	1.13793	-1.86283	0.06756	0.999056	-4.43584
ENSG00000130720	FIBCD1	chr9	protein_coding	0.642435	-0.24306	1.86267	0.067582	0.999056	-4.48464
ENSG00000105700	KXD1	chr19	protein_coding	0.115748	5.53231	1.8589	0.068124	0.999056	-4.10691
ENSG00000221968	FADS3	chr11	protein_coding	-0.28373	5.56945	-1.85786	0.068274	0.999056	-4.11051
ENSG00000270115	AL513327.3	chr1	lincRNA	-0.88509	0.054763	-1.85771	0.068295	0.999056	-4.51345
ENSG00000150867	PIP4K2A	chr10	protein_coding	0.209816	5.87795	1.85749	0.068326	0.999056	-4.10432
ENSG00000182489	XKRX	chrX	protein_coding	-0.5106	4.37803	-1.85522	0.068656	0.999056	-4.16766
ENSG00000184205	TSPYL2	chrX	protein_coding	0.305983	2.93002	1.85514	0.068667	0.999056	-4.24844
ENSG00000154721	JAM2	chr21	protein_coding	-0.36575	6.97216	-1.85448	0.068763	0.999056	-4.11339
ENSG00000197077	KIAA1671	chr22	protein_coding	-0.40272	4.07919	-1.85436	0.068781	0.999056	-4.18264
ENSG00000058453	CROCC	chr1	protein_coding	-0.32762	2.81798	-1.85385	0.068854	0.999056	-4.28171
ENSG00000137285	TUBB2B	chr6	protein_coding	-0.59297	0.98396	-1.85343	0.068915	0.999056	-4.45711
ENSG00000173918	C1QTNF1	chr17	protein_coding	0.195781	6.94495	1.85302	0.068975	0.999056	-4.11565
ENSG00000176933	TOB2P1	chr6	processed_pseudogene	0.749611	1.10166	1.85239	0.069067	0.999056	-4.39818
ENSG00000186017	ZNF566	chr19	protein_coding	-0.19955	3.02519	-1.85231	0.069079	0.999056	-4.26388
ENSG00000136895	GARNL3	chr9	protein_coding	-0.43805	1.20737	-1.85211	0.069108	0.999056	-4.43372
ENSG00000130821	SLC6A8	chrX	protein_coding	0.369786	5.52777	1.85206	0.069115	0.999056	-4.11145
ENSG00000113456	RAD1	chr5	protein_coding	0.135517	5.5364	1.85136	0.069218	0.999056	-4.11295
ENSG00000136436	CALCOCO2	chr17	protein_coding	0.151168	6.95905	1.85112	0.069253	0.999056	-4.11716
ENSG00000179743	FLJ37453	chr1	antisense	0.283047	0.653205	1.85102	0.069267	0.999056	-4.45013
ENSG00000106025	TSPAN12	chr7	protein_coding	-0.22797	4.29949	-1.85013	0.069398	0.999056	-4.16672
ENSG00000178199	ZC3H12D	chr6	protein_coding	-0.45577	0.757574	-1.8487	0.069606	0.999056	-4.46247
ENSG00000198722	UNC13B	chr9	protein_coding	-0.18501	4.90728	-1.84769	0.069755	0.999056	-4.13747
ENSG00000072778	ACADVL	chr17	protein_coding	0.192279	8.52667	1.84671	0.0699	0.999056	-4.17025
ENSG00000079277	MKNK1	chr1	protein_coding	-0.20701	4.67363	-1.8465	0.069931	0.999056	-4.14532
ENSG00000111252	SH2B3	chr12	protein_coding	-0.27737	5.67382	-1.84623	0.06997	0.999056	-4.11914
ENSG00000018510	AGPS	chr2	protein_coding	-0.10694	5.95537	-1.84569	0.070049	0.999056	-4.11514
ENSG00000231806	PCAT7	chr9	antisense	-0.72703	1.52376	-1.84523	0.070118	0.999056	-4.41207
ENSG00000272899	ATP6V1FNB	chr7	protein_coding	-0.39753	1.16218	-1.84405	0.070293	0.999056	-4.43461
ENSG00000154957	ZNF18	chr17	protein_coding	0.18656	2.60478	1.84327	0.070408	0.999056	-4.29135
ENSG00000132004	FBXW9	chr19	protein_coding	0.304966	1.36737	1.84301	0.070445	0.999056	-4.3955
ENSG00000140795	MYLK3	chr16	protein_coding	-0.4858	1.1757	-1.84255	0.070513	0.999056	-4.44674
ENSG00000273117	AC144652.1	chr7	lincRNA	0.364221	0.64218	1.84076	0.07078	0.999056	-4.44325
ENSG00000213085	CFAP45	chr1	protein_coding	0.412642	0.764677	1.84013	0.070874	0.999056	-4.43753
ENSG00000129151	BBOX1	chr11	protein_coding	0.651416	2.26667	1.8395	0.070968	0.999056	-4.28755
ENSG00000146122	DAAM2	chr6	protein_coding	-0.36392	4.92809	-1.83927	0.071001	0.999056	-4.14643
ENSG00000006638	TBXA2R	chr19	protein_coding	-0.41815	1.53253	-1.83882	0.07107	0.999056	-4.40311
ENSG00000115526	CHST10	chr2	protein_coding	-0.2194	3.17485	-1.83842	0.071129	0.999056	-4.25697
ENSG00000110693	SOX6	chr11	protein_coding	-0.2962	3.6703	-1.83581	0.0715199	0.999056	-4.21354
ENSG00000273014	AC018645.2	chr7	lincRNA	-0.50402	0.334783	-1.83411	0.071775	0.999056	-4.5017
ENSG00000148634	HERC4	chr10	protein_coding	-0.17419	6.11332	-1.83379	0.071824	0.999056	-4.12472
ENSG00000064961	HMG20B	chr19	protein_coding	0.317627	6.26937	1.83378	0.071825	0.999056	-4.12475
ENSG00000176533	GNG7	chr19	protein_coding	-0.49147	0.240583	-1.83315	0.07192	0.999056	-4.49994
ENSG00000264247	LINC00909	chr18	lincRNA	0.209514	3.06266	1.83252	0.072016	0.999056	-4.25233
ENSG00000197965	MPZL1	chr1	protein_coding	-0.20544	7.00113	-1.83245	0.072027	0.999056	-4.13125
ENSG00000182095	TNRC18	chr7	protein_coding	-0.22758	6.85312	-1.83118	0.072218	0.999056	-4.13019
ENSG00000122863	CHST3	chr10	protein_coding	-0.36974	4.98447	-1.82968	0.072445	0.999056	-4.15218
ENSG00000177725	AC105206.1	chr8	sense_overlapping	-0.67615	1.77546	-1.82898	0.072552	0.999056	-4.39596
ENSG00000101407	TTI1	chr20	protein_coding	0.128524	5.2979	1.82789	0.072718	0.999056	-4.1373
ENSG00000164736	SOX17	chr8	protein_coding	-0.33295	3.28109	-1.82735	0.072799	0.999056	-4.2558
ENSG00000128594	LRRC4	chr7	protein_coding	-0.35015	2.82273	-1.82632	0.072956	0.999056	-4.29581
ENSG00000004139	SARM1	chr17	protein_coding	-0.30157	2.63755	-1.826	0.073005	0.999056	-4.30799
ENSG00000145284	SCD5	chr4	protein_coding	-0.35729	3.30854	-1.82422	0.073277	0.999056	-4.25932
ENSG00000153560	UBP1	chr3	protein_coding	-0.14421	5.37842	-1.82328	0.073422	0.999056	-4.14226
ENSG00000205707	ETFRF1	chr12	protein_coding	0.203527	4.17499	1.82328	0.073422	0.999056	-4.18078
ENSG00000076770	MBNL3	chrX	protein_coding	0.233229	10.4123	1.8231	0.07345	0.999056	-4.26782
ENSG00000144455	SUMF1	chr3	protein_coding	0.186313	5.67628	1.82216	0.073594	0.999056	-4.13619
ENSG00000187690	CXorf67	chrX	protein_coding	0.415862	0.627626	1.82067	0.073824	0.999056	-4.45299
ENSG00000138942	RNF185	chr22	protein_coding	0.167027	5.70987	1.8191	0.074065	0.999056	-4.13839
ENSG00000156006	NAT2	chr8	protein_coding	0.366087	0.829375	1.81815	0.074213	0.999056	-4.43802
ENSG00000150756	FAM173B	chr5	protein_coding	-0.25866	2.13315	-1.81704	0.074385	0.999056	-4.36309
ENSG00000279406	AL359183.1	chr10	TEC	-0.34809	0.566485	-1.81668	0.07444	0.999056	-4.48483
ENSG00000263586	HID1-AS1	chr17	antisense	-0.46643	0.326909	-1.81667	0.074442	0.999056	-4.49232
ENSG00000138152	BTBD16	chr10	protein_coding	-0.84753	1.40467	-1.81619	0.074517	0.999056	-4.43427
ENSG00000139318	DUSP6	chr12	protein_coding	0.229345	6.61028	1.81601	0.074545	0.999056	-4.142
ENSG00000278768	BACE1-AS	chr11	processed_transcript	-0.25638	2.63958	-1.81581	0.074575	0.999056	-4.31698
ENSG00000138735	PDE5A	chr4	protein_coding	-0.24101	5.89116	-1.8152	0.07467	0.999056	-4.14216
ENSG00000168398	BDKRB2	chr14	protein_coding	-0.6222	2.02221	-1.81306	0.075005	0.999056	-4.39521
ENSG00000161653	NAGS	chr17	protein_coding	0.471544	0.966396	1.81272	0.075058	0.999056	-4.41452
ENSG00000153201	RANBP2	chr2	protein_coding	0.229307	8.5645	1.81271	0.07506	0.999056	-4.19611
ENSG00000128973	CLN6	chr15	protein_coding	-0.24677	3.04211	-1.81253	0.075088	0.999056	-4.28141
ENSG00000140563	MCTP2	chr15	protein_coding	-0.22358	6.00892	-1.81196	0.075177	0.999056	-4.14364
ENSG00000111907	TPD52L1	chr6	protein_coding	0.408522	3.14571	1.81111	0.07531	0.999056	-4.25195
ENSG00000119328	FAM206A	chr9	protein_coding	0.202248	3.8111	1.81102	0.075324	0.999056	-4.21161
ENSG00000064042	LIMCH1	chr4	protein_coding	0.425985	8.66856	1.80976	0.075521	0.999056	-4.20809
ENSG00000146966	DENND2A	chr7	protein_coding	-0.40933	3.97301	-1.80932	0.075591	0.999056	-4.21849
ENSG00000005075	POLR2J	chr7	protein_coding	0.208288	3.44984	1.80924	0.075604	0.999056	-4.23567
ENSG00000131089	ARHGEF9	chrX	protein_coding	-0.26647	3.85796	-1.80893	0.075652	0.999056	-4.22198
ENSG00000182578	CSF1R	chr5	protein_coding	0.263358	8.59274	1.8087	0.075689	0.999056	-4.20084
ENSG00000118503	TNFAIP3	chr6	protein_coding	-0.27901	6.07468	-1.80856	0.07571	0.999056	-4.14664
ENSG00000005059	MCUB	chr4	protein_coding	0.283013	3.98424	1.80741	0.075892	0.999056	-4.20149
ENSG00000010626	LRRC23	chr12	protein_coding	-0.31057	1.42614	-1.80724	0.075918	0.999056	-4.41933
ENSG00000263934	SNORD3A	chr17	snoRNA	0.402895	7.85854	1.80722	0.075922	0.999056	-4.1782
ENSG00000176531	PHLDB3	chr19	protein_coding	0.396493	2.65634	1.80581	0.076145	0.999056	-4.30724
ENSG00000153015	CWC27	chr5	protein_coding	0.144151	4.06173	1.80528	0.076229	0.999056	-4.20141
ENSG00000119125	GDA	chr9	protein_coding	0.520303	6.88643	1.80451	0.076351	0.999056	-4.1577
ENSG00000134490	TMEM241	chr18	protein_coding	-0.19473	2.74393	-1.80394	0.07644	0.999056	-4.31285
ENSG00000200156	RNU5B-1	chr15	snRNA	0.257975	3.61129	1.80358	0.076499	0.999056	-4.22488
ENSG00000225778	PROSER2-AS1	chr10	antisense	-0.40622	3.61453	-1.80201	0.076748	0.999056	-4.24102
ENSG00000017260	ATP2C1	chr3	protein_coding	-0.1183	6.47535	-1.80197	0.076755	0.999056	-4.1518
ENSG00000138495	COX17	chr3	protein_coding	0.247901	4.5818	1.80183	0.076777	0.999056	-4.17636
ENSG00000114993	RTKN	chr2	protein_coding	-0.23921	3.44614	-1.80171	0.076795	0.999056	-4.25844
ENSG00000106333	PCOLCE	chr7	protein_coding	-0.54431	3.65704	-1.8013	0.076861	0.999056	-4.2564
ENSG00000182185	RAD51B	chr14	protein_coding	0.171988	3.1531	1.801	0.076909	0.999056	-4.25967
ENSG00000000457	SCYL3	chr1	protein_coding	0.142273	4.94532	1.80055	0.076981	0.999056	-4.16756
ENSG00000137331	IER3	chr6	protein_coding	0.678335	0.288572	1.80051	0.076987	0.999056	-4.47667
ENSG00000118276	B4GALT6	chr18	protein_coding	-0.35587	2.15286	-1.80046	0.076994	0.999056	-4.36772
ENSG00000154760	SLFN13	chr17	protein_coding	-0.50212	0.917847	-1.80036	0.077011	0.999056	-4.46826
ENSG00000162769	FLVCR1	chr1	protein_coding	-0.28994	2.33273	-1.80018	0.07704	0.999056	-4.35005
ENSG00000169783	LINGO1	chr15	protein_coding	-0.61034	0.871556	-1.79997	0.077073	0.999056	-4.47552
ENSG00000205060	SLC35B4	chr7	protein_coding	-0.22127	6.12773	-1.79997	0.077074	0.999056	-4.15332
ENSG00000186777	ZNF732	chr4	protein_coding	-0.49724	0.130684	-1.79991	0.077083	0.999056	-4.51371
ENSG00000168268	NT5DC2	chr3	protein_coding	-0.33013	3.90578	-1.79989	0.077087	0.999056	-4.22616
ENSG00000277675	AC211486.5	chr7	antisense	0.547069	0.291146	1.79989	0.077087	0.999056	-4.47379
ENSG00000186272	ZNF17	chr19	protein_coding	0.151882	3.25695	1.79972	0.077114	0.999056	-4.2574
ENSG00000152213	ARL11	chr13	protein_coding	-0.31904	1.6734	-1.79955	0.077141	0.999056	-4.4093
ENSG00000165511	C10orf25	chr10	antisense	0.248911	3.36292	1.7989	0.077244	0.999056	-4.24916
ENSG00000132681	ATP1A4	chr1	protein_coding	0.803386	2.4933	1.79808	0.077376	0.999056	-4.29417
ENSG00000196218	RYR1	chr19	protein_coding	-0.37782	2.43977	-1.79776	0.077428	0.999056	-4.3483
ENSG00000006788	MYH13	chr17	protein_coding	-0.7635	0.0296527	-1.79727	0.077505	0.999056	-4.50833
ENSG00000156482	RPL30	chr8	protein_coding	0.161451	7.83	1.79702	0.077546	0.999056	-4.18242
ENSG00000280079	AC011447.7	chr19	TEC	-0.35328	0.937923	-1.79701	0.077548	0.999056	-4.46261
ENSG00000137776	SLTM	chr15	protein_coding	0.194845	6.87888	1.79663	0.077608	0.999056	-4.16164
ENSG00000257252	AC124947.1	chr12	antisense	0.543292	0.179205	1.79662	0.077611	0.999056	-4.46992
ENSG00000089195	TRMT6	chr20	protein_coding	0.202628	3.8472	1.79658	0.077617	0.999056	-4.21913
ENSG00000218274	AL121949.2	chr6	unprocessed_pseudogene	-1.4516	-0.92327	-1.79628	0.077665	0.999056	-4.55386
ENSG00000233008	LINC01725	chr1	lincRNA	-0.69658	-0.07309	-1.79607	0.077699	0.999056	-4.51767
ENSG00000141076	UTP4	chr16	protein_coding	-0.17278	3.38072	-1.79602	0.077707	0.999056	-4.26388
ENSG00000144747	TMF1	chr3	protein_coding	0.165708	7.47623	1.79466	0.077926	0.999056	-4.17496
ENSG00000140386	SCAPER	chr15	protein_coding	0.273579	6.7394	1.79327	0.078151	0.999056	-4.1629
ENSG00000272086	AC025181.2	chr5	lincRNA	0.357938	0.967534	1.79323	0.078157	0.999056	-4.44314
ENSG00000197272	IL27	chr16	protein_coding	0.499393	0.094631	1.7929	0.07821	0.999056	-4.49057
ENSG00000060749	QSER1	chr11	protein_coding	-0.24971	5.85546	-1.7921	0.07834	0.999056	-4.16176
ENSG00000019186	CYP24A1	chr20	protein_coding	-0.6212	1.67309	-1.79205	0.078348	0.999056	-4.42655
ENSG00000260942	CAPN10-DT	chr2	antisense	-0.43818	1.12997	-1.79155	0.078428	0.999056	-4.44738
ENSG00000260401	AP002761.4	chr11	sense_overlapping	-0.398	2.1685	-1.79151	0.078436	0.999056	-4.37707
ENSG00000088888	MAVS	chr20	protein_coding	-0.18453	6.62515	-1.79146	0.078443	0.999056	-4.1614
ENSG00000267102	AC060766.1	chr17	transcribed_processed_pseudogene	-0.46588	0.141271	-1.79138	0.078457	0.999056	-4.5071
ENSG00000198911	SREBF2	chr22	protein_coding	-0.22758	5.61411	-1.79074	0.07856	0.999056	-4.1654
ENSG00000185842	DNAH14	chr1	protein_coding	0.24259	3.47012	1.78884	0.078869	0.999056	-4.24611
ENSG00000197122	SRC	chr20	protein_coding	-0.26355	4.17691	-1.7871	0.079153	0.999056	-4.21587
ENSG00000110700	RPS13	chr11	protein_coding	0.199939	7.68059	1.78645	0.079259	0.999056	-4.18665
ENSG00000090581	GNPTG	chr16	protein_coding	0.210193	5.61754	1.78597	0.079338	0.999056	-4.16678
ENSG00000260233	SSSCA1-AS1	chr11	processed_transcript	-0.56255	0.21972	-1.78426	0.079619	0.999056	-4.50645
ENSG00000183624	HMCES	chr3	protein_coding	0.133835	4.34315	1.78419	0.07963	0.999056	-4.20259
ENSG00000161970	RPL26	chr17	protein_coding	0.177679	5.72072	1.78394	0.079672	0.999056	-4.1676
ENSG00000140262	TCF12	chr15	protein_coding	-0.09573	6.87186	-1.78301	0.079825	0.999056	-4.17066
ENSG00000076356	PLXNA2	chr1	protein_coding	-0.27309	6.4635	-1.78294	0.079836	0.999056	-4.16767
ENSG00000158480	SPATA2	chr20	protein_coding	0.167489	3.95342	1.78286	0.07985	0.999056	-4.22136
ENSG00000267575	AC006504.5	chr19	lincRNA	-0.4839	0.763971	-1.78279	0.079861	0.999056	-4.48572
ENSG00000071054	MAP4K4	chr2	protein_coding	-0.1543	7.16915	-1.78262	0.079888	0.999056	-4.17511
ENSG00000129460	NGDN	chr14	protein_coding	0.166539	4.68591	1.78237	0.07993	0.999056	-4.19034
ENSG00000175727	MLXIP	chr12	protein_coding	-0.35615	3.94099	-1.78141	0.080088	0.999056	-4.23493
ENSG00000167291	TBC1D16	chr17	protein_coding	-0.39398	4.34898	-1.78091	0.080171	0.999056	-4.21556
ENSG00000279412	AC020763.3	chr16	TEC	1.01992	-0.24839	1.78062	0.080218	0.999056	-4.49412
ENSG00000121454	LHX4	chr1	protein_coding	-0.76512	0.618644	-1.78026	0.080278	0.999056	-4.49817
ENSG00000198502	HLA-DRB5	chr6	protein_coding	1.4106	1.88122	1.77856	0.08056	0.999056	-4.33584
ENSG00000138433	CIR1	chr2	protein_coding	0.141306	5.38937	1.77789	0.08067	0.999056	-4.17663
ENSG00000108590	MED31	chr17	protein_coding	0.190497	2.4776	1.7767	0.080869	0.999056	-4.33037
ENSG00000108175	ZMIZ1	chr10	protein_coding	-0.30454	6.11683	-1.7763	0.080936	0.999056	-4.17339
ENSG00000163166	IWS1	chr2	protein_coding	0.19069	6.88959	1.77336	0.081426	0.999056	-4.1806
ENSG00000124532	MRS2	chr6	protein_coding	-0.18699	5.32743	-1.77207	0.081642	0.999056	-4.18508
ENSG00000163106	HPGDS	chr4	protein_coding	-0.46938	3.37589	-1.77174	0.081697	0.999056	-4.28521
ENSG00000223609	HBD	chr11	protein_coding	-1.06432	0.887069	-1.77141	0.081753	0.999056	-4.47528
ENSG00000248019	FAM13A-AS1	chr4	antisense	-0.65194	0.090015	-1.7711	0.081805	0.999056	-4.51684
ENSG00000088320	REM1	chr20	protein_coding	0.473832	0.744835	1.77014	0.081966	0.999056	-4.45486
ENSG00000205409	OR52E6	chr11	protein_coding	-1.04729	-1.0346	-1.76977	0.082028	0.999056	-4.55043
ENSG00000142748	FCN3	chr1	protein_coding	0.46076	2.96756	1.76906	0.082148	0.999056	-4.27102
ENSG00000129646	QRICH2	chr17	protein_coding	-0.41119	1.46805	-1.76868	0.082213	0.999056	-4.42987
ENSG00000170464	DNAJC18	chr5	protein_coding	-0.20576	3.18898	-1.76844	0.082252	0.999056	-4.28872
ENSG00000196975	ANXA4	chr2	protein_coding	0.368416	8.00061	1.76771	0.082376	0.999056	-4.21319
ENSG00000064313	TAF2	chr8	protein_coding	0.115776	5.93935	1.7671	0.08248	0.999056	-4.18044
ENSG00000133315	MACROD1	chr11	protein_coding	0.239089	2.56267	1.76689	0.082514	0.999056	-4.32898
ENSG00000105639	JAK3	chr19	protein_coding	-0.26093	3.97529	-1.76684	0.082523	0.999056	-4.24226
ENSG00000237172	B3GNT9	chr16	protein_coding	-0.28106	3.31528	-1.7654	0.082768	0.999056	-4.28516
ENSG00000051128	HOMER3	chr19	protein_coding	-0.29779	2.03116	-1.76531	0.082783	0.999056	-4.39266
ENSG00000114541	FRMD4B	chr3	protein_coding	-0.20744	6.4004	-1.76332	0.083121	0.999056	-4.18371
ENSG00000149657	LSM14B	chr20	protein_coding	0.118251	4.67488	1.76304	0.083168	0.999056	-4.20597
ENSG00000161813	LARP4	chr12	protein_coding	-0.14079	6.89321	-1.76288	0.083195	0.999056	-4.1875
ENSG00000110536	PTPMT1	chr11	protein_coding	0.257663	2.16255	1.76285	0.0832	0.999056	-4.3598
ENSG00000141298	SSH2	chr17	protein_coding	-0.25342	6.302	-1.76241	0.083275	0.999056	-4.18435
ENSG00000111269	CREBL2	chr12	protein_coding	0.165294	6.44423	1.76222	0.083308	0.999056	-4.18495
ENSG00000143801	PSEN2	chr1	protein_coding	-0.22187	3.75771	-1.76179	0.083381	0.999056	-4.2594
ENSG00000163050	COQ8A	chr1	protein_coding	0.161401	4.02005	1.76144	0.083441	0.999056	-4.23475
ENSG00000198276	UCKL1	chr20	protein_coding	0.158363	4.57159	1.76135	0.083457	0.999056	-4.21059
ENSG00000186687	LYRM7	chr5	protein_coding	-0.20199	3.47353	-1.76129	0.083467	0.999056	-4.27752
ENSG00000119673	ACOT2	chr14	protein_coding	0.280582	3.19512	1.75981	0.08372	0.999056	-4.28155
ENSG00000108091	CCDC6	chr10	protein_coding	-0.13484	6.3678	-1.75951	0.083771	0.999056	-4.18669
ENSG00000157064	NMNAT2	chr1	protein_coding	-0.59616	3.81501	-1.75909	0.083843	0.999056	-4.26758
ENSG00000198680	TUSC1	chr9	protein_coding	0.259881	4.00195	1.75883	0.083888	0.999056	-4.2323
ENSG00000169519	METTL15	chr11	protein_coding	0.147028	4.13178	1.75842	0.083958	0.999056	-4.23204
ENSG00000106976	DNM1	chr9	protein_coding	-0.47837	1.52197	-1.75831	0.083977	0.999056	-4.42975
ENSG00000161960	EIF4A1	chr17	protein_coding	-0.41599	1.72649	-1.75788	0.084051	0.999056	-4.42
ENSG00000184828	ZBTB7C	chr18	protein_coding	-0.29685	3.37603	-1.75774	0.084075	0.999056	-4.29148
ENSG00000211445	GPX3	chr5	protein_coding	0.311767	7.87902	1.75624	0.084333	0.999056	-4.21764
ENSG00000105708	ZNF14	chr19	protein_coding	0.183683	4.33475	1.75561	0.084441	0.999056	-4.22219
ENSG00000130638	ATXN10	chr22	protein_coding	-0.14589	5.65869	-1.75537	0.084483	0.999056	-4.19377
ENSG00000157510	AFAP1L1	chr5	protein_coding	-0.1977	5.76612	-1.75521	0.084511	0.999056	-4.19257
ENSG00000161791	FMNL3	chr12	protein_coding	-0.21714	5.75513	-1.75519	0.084515	0.999056	-4.19277
ENSG00000136383	ALPK3	chr15	protein_coding	0.315145	5.22924	1.75354	0.0848	0.999056	-4.1971
ENSG00000188938	FAM120AOS	chr9	protein_coding	0.300779	7.12504	1.75347	0.084812	0.999056	-4.20102
ENSG00000168101	NUDT16L1	chr16	protein_coding	0.274783	3.38309	1.7524	0.084996	0.999056	-4.27364
ENSG00000269001	AC092070.2	chr19	transcribed_unprocessed_pseudogene	0.202008	4.70791	1.75199	0.085067	0.999056	-4.21084
ENSG00000083635	NUFIP1	chr13	protein_coding	-0.22079	2.51551	-1.7519	0.085084	0.999056	-4.35937
ENSG00000168803	ADAL	chr15	protein_coding	-0.23559	2.19561	-1.75139	0.085172	0.999056	-4.37715
ENSG00000162086	ZNF75A	chr16	protein_coding	0.1666	4.69635	1.75105	0.085232	0.999056	-4.2125
ENSG00000143845	ETNK2	chr1	protein_coding	0.32463	2.42354	1.75067	0.085297	0.999056	-4.34139
ENSG00000189144	ZNF573	chr19	protein_coding	-0.2103	2.65361	-1.75028	0.085364	0.999056	-4.34395
ENSG00000104983	CCDC61	chr19	protein_coding	-0.2822	0.985567	-1.75011	0.085395	0.999056	-4.47083
ENSG00000153993	SEMA3D	chr7	protein_coding	-0.53816	1.01046	-1.74966	0.085473	0.999056	-4.47362
ENSG00000135333	EPHA7	chr6	protein_coding	0.874912	-0.44999	1.74877	0.085627	0.999056	-4.52291
ENSG00000274093	AC009032.1	chr16	sense_intronic	-0.77276	0.822602	-1.74829	0.085712	0.999056	-4.49353
ENSG00000147082	CCNB3	chrX	protein_coding	-0.63909	-0.0326	-1.74751	0.085849	0.999056	-4.52785
ENSG00000169926	KLF13	chr15	protein_coding	-0.40172	2.22159	-1.74631	0.086059	0.999056	-4.39165
ENSG00000142396	ERVK3-1	chr19	protein_coding	-0.3522	2.27591	-1.74612	0.086091	0.999056	-4.38246
ENSG00000164112	TMEM155	chr4	protein_coding	0.248879	3.46201	1.74553	0.086195	0.999056	-4.27125
ENSG00000224546	EIF4BP3	chr9	processed_pseudogene	0.231501	2.14803	1.74425	0.08642	0.999056	-4.36837
ENSG00000140044	JDP2	chr14	protein_coding	-0.36071	3.29958	-1.74418	0.086432	0.999056	-4.2999
ENSG00000103021	CCDC113	chr16	protein_coding	0.461022	4.78645	1.74415	0.086438	0.999056	-4.21132
ENSG00000138756	BMP2K	chr4	protein_coding	-0.17168	6.50706	-1.74369	0.086518	0.999056	-4.20007
ENSG00000280388	AC006330.1	chr7	TEC	-0.76747	1.14308	-1.74364	0.086528	0.999056	-4.47862
ENSG00000117594	HSD11B1	chr1	protein_coding	-0.83499	3.6969	-1.74338	0.086573	0.999056	-4.28637
ENSG00000151151	IPMK	chr10	protein_coding	0.304404	5.6474	1.74246	0.086735	0.999056	-4.20189
ENSG00000233854	POU6F2-AS2	chr7	antisense	0.643403	-0.21101	1.74216	0.086788	0.999056	-4.51158
ENSG00000155011	DKK2	chr4	protein_coding	-0.98029	0.661359	-1.74216	0.086789	0.999056	-4.49869
ENSG00000137266	SLC22A23	chr6	protein_coding	-0.18972	5.37445	-1.74141	0.086921	0.999056	-4.20946
ENSG00000049769	PPP1R3F	chrX	protein_coding	-0.36468	2.23352	-1.73992	0.087183	0.999056	-4.39029
ENSG00000226985	LINC01203	chrX	lincRNA	-2.30503	-1.67578	-1.73855	0.087427	0.999056	-4.57167
ENSG00000151491	EPS8	chr12	protein_coding	0.211606	6.5534	1.73824	0.087481	0.999056	-4.20547
ENSG00000163393	SLC22A15	chr1	protein_coding	-0.28635	2.25996	-1.73738	0.087635	0.999056	-4.37699
ENSG00000279253	AL121753.2	chr20	TEC	-0.54895	0.100905	-1.73704	0.087696	0.999056	-4.52141
ENSG00000148426	PROSER2	chr10	protein_coding	-0.30083	3.23445	-1.7353	0.088006	0.999056	-4.30793
ENSG00000198146	ZNF770	chr15	protein_coding	-0.15482	6.59495	-1.73497	0.088064	0.999056	-4.20758
ENSG00000270504	AL391422.4	chr6	antisense	0.250808	4.7926	1.7343	0.088183	0.999056	-4.22201
ENSG00000267640	AC016582.3	chr19	transcribed_unprocessed_pseudogene	-0.35532	1.08459	-1.73395	0.088246	0.999056	-4.46567
ENSG00000128578	STRIP2	chr7	protein_coding	-0.50405	3.14529	-1.73384	0.088265	0.999056	-4.31954
ENSG00000279555	AC091181.1	chr17	TEC	-0.78625	-0.24337	-1.73376	0.088281	0.999056	-4.53109
ENSG00000158526	TSR2	chrX	protein_coding	0.173443	4.96401	1.73264	0.088481	0.999056	-4.21959
ENSG00000248663	LINC00992	chr5	lincRNA	0.535933	1.5972	1.73247	0.088511	0.999056	-4.39453
ENSG00000043143	JADE2	chr5	protein_coding	-0.18573	4.92246	-1.73167	0.088656	0.999056	-4.22705
ENSG00000196227	FAM217B	chr20	protein_coding	-0.16812	4.17012	-1.73131	0.088721	0.999056	-4.2553
ENSG00000120519	SLC10A7	chr4	protein_coding	-0.16739	4.10286	-1.73105	0.088766	0.999056	-4.25651
ENSG00000144283	PKP4	chr2	protein_coding	-0.31008	4.46312	-1.73026	0.088908	0.999056	-4.2439
ENSG00000166896	ATP23	chr12	protein_coding	-0.31986	0.586348	-1.73018	0.088924	0.999056	-4.49266
ENSG00000187815	ZFP69	chr1	protein_coding	-0.27219	1.55314	-1.72989	0.088975	0.999056	-4.43735
ENSG00000256525	POLG2	chr17	protein_coding	-0.28705	1.52094	-1.72868	0.089193	0.999056	-4.43788
ENSG00000117676	RPS6KA1	chr1	protein_coding	-0.29221	3.29512	-1.72852	0.089222	0.999056	-4.31141
ENSG00000205336	ADGRG1	chr16	protein_coding	-0.24589	7.27388	-1.72812	0.089294	0.999056	-4.2196
ENSG00000189057	FAM111B	chr11	protein_coding	-0.60019	1.47254	-1.72774	0.089364	0.999056	-4.46191
ENSG00000149451	ADAM33	chr20	protein_coding	-0.401	1.98086	-1.72683	0.089528	0.999056	-4.40079
ENSG00000138080	EMILIN1	chr2	protein_coding	-0.43882	4.06923	-1.72645	0.089598	0.999056	-4.26713
ENSG00000124019	FAM124B	chr2	protein_coding	0.312755	3.50643	1.72538	0.089791	0.999056	-4.27842
ENSG00000201428	RN7SKP71	chr12	misc_RNA	0.279079	2.79641	1.72487	0.089882	0.999056	-4.32894
ENSG00000091704	CPA1	chr7	protein_coding	-0.6032	-0.05181	-1.7245	0.089951	0.999056	-4.52308
ENSG00000183018	SPNS2	chr17	protein_coding	-0.31458	3.70954	-1.72438	0.089972	0.999056	-4.28115
ENSG00000095380	NANS	chr9	protein_coding	0.23182	4.86883	1.72371	0.090094	0.999056	-4.22955
ENSG00000176720	BOK	chr2	protein_coding	-0.38718	2.94005	-1.72298	0.090226	0.999056	-4.33253
ENSG00000100105	PATZ1	chr22	protein_coding	-0.16778	3.70952	-1.72289	0.090243	0.999056	-4.28384
ENSG00000197162	ZNF785	chr16	protein_coding	-0.37728	2.16647	-1.72276	0.090267	0.999056	-4.39058
ENSG00000263740	RN7SL4P	chr3	misc_RNA	0.274237	5.37307	1.72145	0.090506	0.999056	-4.2215
ENSG00000205476	CCDC85C	chr14	protein_coding	-0.23821	4.29746	-1.7195	0.090863	0.999056	-4.25785
ENSG00000205155	PSENEN	chr19	protein_coding	0.23674	2.78427	1.71892	0.090969	0.999056	-4.33157
ENSG00000143740	SNAP47	chr1	protein_coding	0.19299	4.82658	1.71801	0.091137	0.999056	-4.23387
ENSG00000183741	CBX6	chr22	protein_coding	-0.21189	4.81496	-1.71745	0.091239	0.999056	-4.24055
ENSG00000213468	FIRRE	chrX	processed_transcript	0.281564	4.77148	1.7173	0.091268	0.999056	-4.23443
ENSG00000124780	KCNK17	chr6	protein_coding	-1.39732	-1.00698	-1.71662	0.091391	0.999056	-4.56092
ENSG00000101473	ACOT8	chr20	protein_coding	-0.18015	2.73732	-1.7165	0.091415	0.999056	-4.35214
ENSG00000226210	WASH8P	chr12	unprocessed_pseudogene	-0.51882	2.37522	-1.71624	0.091462	0.999056	-4.39202
ENSG00000138771	SHROOM3	chr4	protein_coding	-0.31676	5.45365	-1.71593	0.091519	0.999056	-4.22775
ENSG00000142166	IFNAR1	chr21	protein_coding	-0.13838	6.44504	-1.71586	0.091531	0.999056	-4.2224
ENSG00000090530	P3H2	chr3	protein_coding	-0.48256	4.77842	-1.71561	0.091579	0.999056	-4.2469
ENSG00000181894	ZNF329	chr19	protein_coding	0.135845	4.64732	1.71559	0.091582	0.999056	-4.24149
ENSG00000110066	KMT5B	chr11	protein_coding	0.131568	6.33707	1.7151	0.091672	0.999056	-4.22281
ENSG00000125354	2025-09-06	chrX	protein_coding	0.218537	6.10832	1.71491	0.091708	0.999056	-4.22259
ENSG00000130881	LRP3	chr19	protein_coding	-0.34998	2.45354	-1.71487	0.091715	0.999056	-4.37935
ENSG00000271105	SCML2P2	chr16	processed_pseudogene	-0.45797	0.819648	-1.71439	0.091804	0.999056	-4.48888
ENSG00000160193	WDR4	chr21	protein_coding	-0.23211	1.73951	-1.71424	0.09183	0.999056	-4.42295
ENSG00000173166	RAPH1	chr2	protein_coding	-0.28804	6.42055	-1.71274	0.092108	0.999056	-4.22494
ENSG00000095564	BTAF1	chr10	protein_coding	0.162175	6.69209	1.71241	0.09217	0.999056	-4.22703
ENSG00000150722	PPP1R1C	chr2	protein_coding	0.621785	0.285598	1.71182	0.092279	0.999056	-4.50006
ENSG00000254840	AC024405.2	chr11	transcribed_unprocessed_pseudogene	0.635005	0.861811	1.71096	0.092439	0.999056	-4.45493
ENSG00000152078	TMEM56	chr1	protein_coding	-0.36488	3.65369	-1.71081	0.092466	0.999056	-4.29622
ENSG00000132000	PODNL1	chr19	protein_coding	-0.53863	0.884047	-1.70931	0.092745	0.999056	-4.48185
ENSG00000165655	ZNF503	chr10	protein_coding	-0.47939	1.64951	-1.70851	0.092895	0.999056	-4.44265
ENSG00000104529	EEF1D	chr8	protein_coding	0.175745	6.5142	1.70841	0.092915	0.999056	-4.22908
ENSG00000170500	LONRF2	chr2	protein_coding	-0.73643	2.3875	-1.70825	0.092945	0.999056	-4.39613
ENSG00000164162	ANAPC10	chr4	protein_coding	0.16417	2.33333	1.70783	0.093023	0.999056	-4.37837
ENSG00000131871	SELENOS	chr15	protein_coding	0.211054	6.14323	1.70773	0.093041	0.999056	-4.22838
ENSG00000102032	RENBP	chrX	protein_coding	-0.32062	2.08573	-1.70772	0.093043	0.999056	-4.40525
ENSG00000162642	C1orf52	chr1	protein_coding	0.148365	4.33452	1.7074	0.093103	0.999056	-4.25753
ENSG00000120278	PLEKHG1	chr6	protein_coding	-0.17096	6.25175	-1.70721	0.093139	0.999056	-4.22902
ENSG00000265107	GJA5	chr1	protein_coding	-0.27541	7.98528	-1.70716	0.093148	0.999056	-4.25011
ENSG00000260586	AC064799.2	chr15	sense_intronic	-0.76834	-0.25842	-1.70677	0.093221	0.999056	-4.53721
ENSG00000162981	FAM84A	chr2	protein_coding	-0.37395	4.77848	-1.70672	0.093229	0.999056	-4.2541
ENSG00000176697	BDNF	chr11	protein_coding	0.371828	2.4352	1.70667	0.093239	0.999056	-4.3557
ENSG00000186416	NKRF	chrX	protein_coding	-0.17538	4.28326	-1.70664	0.093244	0.999056	-4.26503
ENSG00000121774	KHDRBS1	chr1	protein_coding	-0.13633	6.56789	-1.70648	0.093274	0.999056	-4.2303
ENSG00000104490	NCALD	chr8	protein_coding	-0.33365	3.17654	-1.70637	0.093296	0.999056	-4.32715
ENSG00000165630	PRPF18	chr10	protein_coding	0.190558	3.45694	1.70615	0.093337	0.999056	-4.30048
ENSG00000235592	AC004674.1	chrX	unprocessed_pseudogene	-2.24962	-1.75218	-1.70606	0.093354	0.999056	-4.573
ENSG00000206535	LNP1	chr3	protein_coding	-0.27762	1.41009	-1.70604	0.093358	0.999056	-4.45211
ENSG00000103061	SLC7A6OS	chr16	protein_coding	0.10609	4.45356	1.70592	0.093379	0.999056	-4.25501
ENSG00000196417	ZNF765	chr19	protein_coding	0.188363	5.40696	1.70583	0.093397	0.999056	-4.23346
ENSG00000244486	SCARF2	chr22	protein_coding	-0.28741	2.62104	-1.70489	0.093573	0.999056	-4.36664
ENSG00000172296	SPTLC3	chr20	protein_coding	0.443369	9.82771	1.70363	0.093809	0.999056	-4.31689
ENSG00000125149	C16orf70	chr16	protein_coding	-0.13023	4.23816	-1.70247	0.094027	0.999056	-4.26956
ENSG00000124784	RIOK1	chr6	protein_coding	0.198357	4.72421	1.70224	0.094072	0.999056	-4.24911
ENSG00000103168	TAF1C	chr16	protein_coding	-0.21517	4.11411	-1.70215	0.094089	0.999056	-4.27661
ENSG00000081721	DUSP12	chr1	protein_coding	0.162055	3.52215	1.70194	0.094129	0.999056	-4.30051
ENSG00000111669	TPI1	chr12	protein_coding	0.274834	8.01915	1.70188	0.09414	0.999056	-4.2597
ENSG00000136997	MYC	chr8	protein_coding	-0.27076	5.12904	-1.70176	0.094162	0.999056	-4.24535
ENSG00000035928	RFC1	chr4	protein_coding	0.098987	6.31821	1.70169	0.094175	0.999056	-4.23344
ENSG00000160285	LSS	chr21	protein_coding	-0.48072	4.59645	-1.7012	0.094268	0.999056	-4.26016
ENSG00000100360	IFT27	chr22	protein_coding	-0.26603	2.44122	-1.70091	0.094323	0.999056	-4.38035
ENSG00000266028	SRGAP2	chr1	protein_coding	-0.20763	6.2117	-1.70059	0.094383	0.999056	-4.23437
ENSG00000143067	ZNF697	chr1	protein_coding	-0.17231	5.45628	-1.70033	0.094432	0.999056	-4.2397
ENSG00000110871	COQ5	chr12	protein_coding	0.183101	4.87881	1.70033	0.094433	0.999056	-4.24727
ENSG00000147872	PLIN2	chr9	protein_coding	0.643425	9.22753	1.699	0.094684	0.999056	-4.29781
ENSG00000063761	ADCK1	chr14	protein_coding	-0.2595	2.3624	-1.69832	0.094814	0.999056	-4.38546
ENSG00000259583	AC015712.2	chr15	antisense	-0.19415	1.98155	-1.69784	0.094904	0.999056	-4.41693
ENSG00000008853	RHOBTB2	chr8	protein_coding	-0.20978	4.99724	-1.69531	0.095387	0.999056	-4.25222
ENSG00000111879	FAM184A	chr6	protein_coding	0.403708	5.7729	1.69377	0.095679	0.999056	-4.23976
ENSG00000138185	ENTPD1	chr10	protein_coding	0.369647	7.38457	1.69369	0.095695	0.999056	-4.25251
ENSG00000157077	ZFYVE9	chr1	protein_coding	-0.14696	5.26006	-1.69323	0.095784	0.999056	-4.24782
ENSG00000142185	TRPM2	chr21	protein_coding	-0.35426	3.02129	-1.69311	0.095807	0.999056	-4.34708
ENSG00000118985	ELL2	chr5	protein_coding	0.262937	7.37168	1.69297	0.095832	0.999056	-4.25252
ENSG00000149260	CAPN5	chr11	protein_coding	-0.57367	0.959084	-1.69275	0.095875	0.999056	-4.48727
ENSG00000267284	AC022031.2	chr18	lincRNA	-0.50987	0.407796	-1.69226	0.095969	0.999056	-4.51589
ENSG00000233251	AC007743.1	chr2	antisense	-0.43658	3.77853	-1.69199	0.096022	0.999056	-4.29689
ENSG00000114473	IQCG	chr3	protein_coding	0.468318	2.30882	1.69118	0.096177	0.999056	-4.36501
ENSG00000204186	ZDBF2	chr2	protein_coding	0.225633	3.37091	1.69098	0.096215	0.999056	-4.31028
ENSG00000075618	FSCN1	chr7	protein_coding	-0.26336	5.77761	-1.69092	0.096227	0.999056	-4.24436
ENSG00000159445	THEM4	chr1	protein_coding	-0.2588	2.54206	-1.69078	0.096252	0.999056	-4.37754
ENSG00000137337	MDC1	chr6	protein_coding	-0.26255	2.23557	-1.69074	0.09626	0.999056	-4.40426
ENSG00000114999	TTL	chr2	protein_coding	-0.17557	5.31574	-1.69037	0.096331	0.999056	-4.24906
ENSG00000119950	MXI1	chr10	protein_coding	0.407819	5.57424	1.69013	0.096379	0.999056	-4.24373
ENSG00000225091	SNORA71A	chr20	snoRNA	-0.50721	0.553573	-1.68956	0.096488	0.999056	-4.50144
ENSG00000235162	C12orf75	chr12	protein_coding	0.571926	3.72744	1.68883	0.096628	0.999056	-4.29259
ENSG00000183801	OLFML1	chr11	protein_coding	-0.43607	1.76039	-1.68871	0.096653	0.999056	-4.44116
ENSG00000200087	SNORA73B	chr1	snoRNA	0.229524	6.57327	1.68859	0.096675	0.999056	-4.2454
ENSG00000198862	LTN1	chr21	protein_coding	0.154739	7.27649	1.68855	0.096682	0.999056	-4.25311
ENSG00000169738	DCXR	chr17	protein_coding	0.227115	4.25896	1.68633	0.097111	0.999056	-4.27418
ENSG00000003393	ALS2	chr2	protein_coding	0.118098	5.28566	1.6859	0.097195	0.999056	-4.25135
ENSG00000113716	HMGXB3	chr5	protein_coding	-0.10356	5.66676	-1.68589	0.097197	0.999056	-4.24858
ENSG00000170681	CAVIN4	chr9	protein_coding	-0.41577	0.479274	-1.6855	0.097273	0.999056	-4.50908
ENSG00000117036	ETV3	chr1	protein_coding	-0.16281	6.39956	-1.68536	0.0973	0.999056	-4.24657
ENSG00000148773	MKI67	chr10	protein_coding	-0.38202	5.3084	-1.68532	0.097307	0.999056	-4.25464
ENSG00000171368	TPPP	chr5	protein_coding	-0.43472	2.32473	-1.68474	0.09742	0.999056	-4.39742
ENSG00000172379	ARNT2	chr15	protein_coding	0.738332	3.67306	1.68445	0.097475	0.999056	-4.28714
ENSG00000088812	ATRN	chr20	protein_coding	-0.13663	6.66999	-1.68408	0.097548	0.999056	-4.24863
ENSG00000106789	CORO2A	chr9	protein_coding	0.591751	3.47985	1.68307	0.097745	0.999056	-4.30738
ENSG00000272405	AL365181.3	chr1	antisense	-0.77445	-0.051	-1.68239	0.097877	0.999056	-4.53483
ENSG00000104419	NDRG1	chr8	protein_coding	0.495218	7.91346	1.682	0.097953	0.999056	-4.2737
ENSG00000130119	GNL3L	chrX	protein_coding	-0.14019	4.58452	-1.68174	0.098003	0.999056	-4.27167
ENSG00000160813	PPP1R35	chr7	protein_coding	0.258445	2.67904	1.68163	0.098024	0.999056	-4.35837
ENSG00000086730	LAT2	chr7	protein_coding	-0.30006	2.84593	-1.67985	0.098373	0.999056	-4.36646
ENSG00000143499	SMYD2	chr1	protein_coding	-0.19887	5.13272	-1.6796	0.098421	0.999056	-4.26134
ENSG00000144893	MED12L	chr3	protein_coding	0.306874	6.91939	1.67912	0.098516	0.999056	-4.25657
ENSG00000223773	CD99P1	chrX	transcribed_unprocessed_pseudogene	-0.47775	4.16349	-1.67821	0.098694	0.999056	-4.29998
ENSG00000166024	R3HCC1L	chr10	protein_coding	0.13359	5.21261	1.67785	0.098764	0.999056	-4.25815
ENSG00000139842	CUL4A	chr13	protein_coding	0.083676	6.41737	1.67775	0.098783	0.999056	-4.25276
ENSG00000050327	ARHGEF5	chr7	protein_coding	0.262241	3.65562	1.67725	0.098881	0.999056	-4.303
ENSG00000121766	ZCCHC17	chr1	protein_coding	0.150309	4.57284	1.67712	0.098907	0.999056	-4.27202
ENSG00000050555	LAMC3	chr9	protein_coding	-0.38854	6.46069	-1.67698	0.098935	0.999056	-4.25355
ENSG00000102935	ZNF423	chr16	protein_coding	-0.249	3.13591	-1.67688	0.098954	0.999056	-4.34765
ENSG00000134569	LRP4	chr11	protein_coding	-0.2382	3.17603	-1.67637	0.099055	0.999056	-4.34454
ENSG00000279088	AC022400.7	chr10	TEC	-0.48916	0.469769	-1.67575	0.099178	0.999056	-4.51258
ENSG00000166523	CLEC4E	chr12	protein_coding	-0.81366	0.268603	-1.67447	0.09943	0.999056	-4.52088
ENSG00000272021	AC008592.5	chr5	lincRNA	0.577586	0.366128	1.67437	0.099449	0.999056	-4.50027
ENSG00000170345	FOS	chr14	protein_coding	0.743759	7.45068	1.6743	0.099463	0.999056	-4.27045
ENSG00000110318	CEP126	chr11	protein_coding	-0.59152	1.34973	-1.67415	0.099492	0.999056	-4.46897
ENSG00000196588	MRTFA	chr22	protein_coding	-0.20373	4.85624	-1.67328	0.099664	0.999056	-4.27196
ENSG00000111602	TIMELESS	chr12	protein_coding	-0.19247	4.26869	-1.67273	0.099774	0.999056	-4.29022
ENSG00000152402	GUCY1A2	chr11	protein_coding	-0.30467	7.81157	-1.6727	0.09978	0.999056	-4.27124
ENSG00000178342	KCNG2	chr18	protein_coding	0.917992	-1.18127	1.67213	0.099891	0.999056	-4.54674
ENSG00000273559	CWC25	chr17	protein_coding	0.168651	3.26509	1.6718	0.099958	0.999056	-4.32881
ENSG00000134899	ERCC5	chr13	protein_coding	-0.21047	1.26872	-1.67149	0.100019	0.999056	-4.46664
ENSG00000100122	CRYBB1	chr22	protein_coding	-0.45483	0.852959	-1.66978	0.100359	0.999056	-4.49371
ENSG00000189280	GJB5	chr1	protein_coding	-0.78427	1.19442	-1.66935	0.100445	0.999056	-4.49059
ENSG00000175544	CABP4	chr11	protein_coding	-0.4343	0.522983	-1.66842	0.100629	0.999056	-4.50922
ENSG00000262576	PCDHGA4	chr5	protein_coding	-0.48133	0.732223	-1.66712	0.10089	0.999056	-4.49774
ENSG00000104312	RIPK2	chr8	protein_coding	0.239453	4.89846	1.66699	0.100914	0.999056	-4.27126
ENSG00000277443	MARCKS	chr6	protein_coding	0.22957	8.41749	1.66668	0.100976	0.999056	-4.29224
ENSG00000133110	POSTN	chr13	protein_coding	0.377327	6.7031	1.66667	0.100979	0.999056	-4.26372
ENSG00000136754	ABI1	chr10	protein_coding	0.116438	6.32234	1.66593	0.101126	0.999056	-4.26176
ENSG00000169714	CNBP	chr3	protein_coding	0.138014	7.80672	1.66571	0.10117	0.999056	-4.27876
ENSG00000130748	TMEM160	chr19	protein_coding	-0.36678	1.25593	-1.66554	0.101205	0.999056	-4.46996
ENSG00000149925	ALDOA	chr16	protein_coding	0.271039	3.26378	1.66526	0.101261	0.999056	-4.33265
ENSG00000170542	SERPINB9	chr6	protein_coding	0.334457	7.87254	1.66492	0.101328	0.999056	-4.28349
ENSG00000176182	MYPOP	chr19	protein_coding	-0.24566	1.2918	-1.66402	0.10151	0.999056	-4.47017
ENSG00000213024	NUP62	chr19	protein_coding	-0.10297	5.1836	-1.66399	0.101515	0.999056	-4.27127
ENSG00000102893	PHKB	chr16	protein_coding	-0.12036	6.61225	-1.66389	0.101536	0.999056	-4.26409
ENSG00000130227	XPO7	chr8	protein_coding	-0.13209	6.60865	-1.66342	0.101629	0.999056	-4.26449
ENSG00000071073	MGAT4A	chr2	protein_coding	-0.21708	6.9458	-1.66327	0.10166	0.999056	-4.26647
ENSG00000103494	RPGRIP1L	chr16	protein_coding	-0.25891	2.18216	-1.66305	0.101705	0.999056	-4.41918
ENSG00000164967	RPP25L	chr9	protein_coding	0.263618	3.2485	1.66223	0.10187	0.999056	-4.3359
ENSG00000099849	RASSF7	chr11	protein_coding	0.369946	2.15619	1.66178	0.101959	0.999056	-4.39498
ENSG00000119820	YIPF4	chr2	protein_coding	0.136543	6.61099	1.66165	0.101987	0.999056	-4.26643
ENSG00000167074	TEF	chr22	protein_coding	-0.34964	3.13048	-1.66162	0.101992	0.999056	-4.35676
ENSG00000137942	FNBP1L	chr1	protein_coding	-0.16759	5.72996	-1.66156	0.102004	0.999056	-4.26685
ENSG00000137474	MYO7A	chr11	protein_coding	-0.24531	5.62973	-1.66156	0.102005	0.999056	-4.26846
ENSG00000153832	FBXO36	chr2	protein_coding	0.198011	2.66541	1.6613	0.102056	0.999056	-4.37115
ENSG00000155085	AK9	chr6	protein_coding	0.210658	3.07783	1.66096	0.102126	0.999056	-4.34665
ENSG00000108387	2025-09-04	chr17	protein_coding	-0.24866	3.60187	-1.66012	0.102295	0.999056	-4.32396
ENSG00000183853	KIRREL1	chr1	protein_coding	-0.24858	5.91515	-1.65982	0.102355	0.999056	-4.26759
ENSG00000066468	FGFR2	chr10	protein_coding	-0.26654	4.9933	-1.65968	0.102384	0.999056	-4.27984
ENSG00000198794	SCAMP5	chr15	protein_coding	-0.4281	2.34101	-1.65957	0.102405	0.999056	-4.40801
ENSG00000144115	THNSL2	chr2	protein_coding	0.383055	4.20707	1.65915	0.102492	0.999056	-4.29061
ENSG00000170949	ZNF160	chr19	protein_coding	0.124399	5.72416	1.65841	0.102641	0.999056	-4.26827
ENSG00000230732	AC016949.1	chr3	sense_intronic	-0.71191	0.033636	-1.65817	0.102689	0.999056	-4.53411
ENSG00000197608	ZNF841	chr19	protein_coding	0.360085	5.05989	1.65801	0.102721	0.999056	-4.27421
ENSG00000110060	PUS3	chr11	protein_coding	0.191954	3.26713	1.65788	0.102749	0.999056	-4.33763
ENSG00000089356	FXYD3	chr19	protein_coding	-0.50482	0.322586	-1.6577	0.102785	0.999056	-4.52255
ENSG00000104228	TRIM35	chr8	protein_coding	-0.12346	4.38731	-1.65688	0.10295	0.999056	-4.2949
ENSG00000181061	HIGD1A	chr3	protein_coding	0.219619	5.05685	1.65685	0.102956	0.999056	-4.27636
ENSG00000101782	RIOK3	chr18	protein_coding	0.123617	7.25038	1.65675	0.102977	0.999056	-4.27658
ENSG00000100154	TTC28	chr22	protein_coding	-0.23965	5.50559	-1.65611	0.103107	0.999056	-4.27357
ENSG00000157570	TSPAN18	chr11	protein_coding	-0.26651	4.75464	-1.65579	0.103173	0.999056	-4.28647
ENSG00000151276	MAGI1	chr3	protein_coding	-0.22363	5.27899	-1.65504	0.103326	0.999056	-4.27679
ENSG00000119403	PHF19	chr9	protein_coding	-0.25309	3.30213	-1.65495	0.103342	0.999056	-4.34535
ENSG00000179588	ZFPM1	chr16	protein_coding	-0.36521	0.481846	-1.65451	0.103432	0.999056	-4.51705
ENSG00000237330	RNF223	chr1	protein_coding	0.773401	1.12714	1.65408	0.10352	0.999056	-4.45276
ENSG00000081320	STK17B	chr2	protein_coding	-0.21029	5.8054	-1.65392	0.103554	0.999056	-4.27227
ENSG00000086991	NOX4	chr11	protein_coding	-0.51405	2.1571	-1.6534	0.10366	0.999056	-4.43109
ENSG00000221421	MIR1283-1	chr19	miRNA	-0.68565	0.136924	-1.65336	0.103667	0.999056	-4.52736
ENSG00000160293	VAV2	chr9	protein_coding	-0.28231	4.03126	-1.65244	0.103856	0.999056	-4.31479
ENSG00000263731	AC145207.5	chr17	lincRNA	-0.31373	1.78788	-1.65216	0.103912	0.999056	-4.44856
ENSG00000048991	R3HDM1	chr2	protein_coding	-0.23453	3.60007	-1.64992	0.104371	0.999056	-4.33493
ENSG00000122121	XPNPEP2	chrX	protein_coding	0.500643	2.46378	1.64968	0.104422	0.999056	-4.38146
ENSG00000104964	AES	chr19	protein_coding	0.223253	8.34848	1.64958	0.104443	0.999056	-4.30335
ENSG00000213463	SYNJ2BP	chr14	protein_coding	-0.12492	5.85296	-1.64929	0.104501	0.999056	-4.27563
ENSG00000133835	HSD17B4	chr5	protein_coding	0.16027	7.03835	1.64916	0.104527	0.999056	-4.27958
ENSG00000135441	BLOC1S1	chr12	protein_coding	0.20188	3.17351	1.64885	0.104591	0.999056	-4.34543
ENSG00000267534	S1PR2	chr19	protein_coding	-0.2128	5.74375	-1.64823	0.10472	0.999056	-4.27731
ENSG00000068654	POLR1A	chr2	protein_coding	-0.15929	5.22582	-1.64813	0.104739	0.999056	-4.28333
ENSG00000101049	SGK2	chr20	protein_coding	0.438949	1.28384	1.64807	0.104753	0.999056	-4.45857
ENSG00000122779	TRIM24	chr7	protein_coding	0.22099	6.12375	1.64711	0.104951	0.999056	-4.27625
ENSG00000270885	RASL10B	chr17	protein_coding	-0.56256	1.68812	-1.64671	0.105032	0.999056	-4.45156
ENSG00000164463	CREBRF	chr5	protein_coding	0.229161	7.7034	1.64627	0.105124	0.999056	-4.2922
ENSG00000177570	SAMD12	chr8	protein_coding	-0.9028	-0.59305	-1.64616	0.105146	0.999056	-4.55015
ENSG00000112701	SENP6	chr6	protein_coding	0.114905	7.36734	1.64599	0.105182	0.999056	-4.28562
ENSG00000116833	NR5A2	chr1	protein_coding	0.701786	-0.29118	1.64576	0.105229	0.999056	-4.53116
ENSG00000230937	MIR205HG	chr1	processed_transcript	-0.37152	3.05737	-1.64576	0.105229	0.999056	-4.37235
ENSG00000141741	MIEN1	chr17	protein_coding	0.206485	4.75195	1.64511	0.105364	0.999056	-4.28982
ENSG00000081041	CXCL2	chr4	protein_coding	-0.67592	0.200569	-1.64473	0.105443	0.999056	-4.53618
ENSG00000239213	NCK1-DT	chr3	antisense	-0.39852	0.105181	-1.64262	0.105879	0.999056	-4.52699
ENSG00000133121	STARD13	chr13	protein_coding	0.185891	7.18851	1.64257	0.105889	0.999056	-4.28685
ENSG00000038274	MAT2B	chr5	protein_coding	0.104214	5.72351	1.64248	0.105909	0.999056	-4.28093
ENSG00000072133	RPS6KA6	chrX	protein_coding	0.675734	3.52977	1.6424	0.105925	0.999056	-4.32663
ENSG00000116675	DNAJC6	chr1	protein_coding	-0.22838	5.90725	-1.64196	0.106017	0.999056	-4.28118
ENSG00000122884	P4HA1	chr10	protein_coding	0.331769	6.3018	1.64116	0.106183	0.999056	-4.2813
ENSG00000145708	CRHBP	chr5	protein_coding	0.800737	2.57755	1.64093	0.106231	0.999056	-4.36405
ENSG00000152104	PTPN14	chr1	protein_coding	-0.16156	7.2767	-1.64071	0.106276	0.999056	-4.28739
ENSG00000151458	ANKRD50	chr4	protein_coding	-0.23491	5.98541	-1.6405	0.106321	0.999056	-4.2822
ENSG00000158711	ELK4	chr1	protein_coding	-0.118	6.65106	-1.64036	0.106349	0.999056	-4.28255
ENSG00000160877	NACC1	chr19	protein_coding	-0.16535	5.2609	-1.64035	0.106353	0.999056	-4.28854
ENSG00000141002	TCF25	chr16	protein_coding	0.14138	6.70154	1.63939	0.106552	0.999056	-4.28407
ENSG00000130304	SLC27A1	chr19	protein_coding	-0.29954	2.94983	-1.63903	0.106628	0.999056	-4.37588
ENSG00000179044	EXOC3L1	chr16	protein_coding	-0.31971	1.97669	-1.63862	0.106712	0.999056	-4.43642
ENSG00000167395	ZNF646	chr16	protein_coding	-0.11761	4.78927	-1.63813	0.106816	0.999056	-4.2981
ENSG00000139668	WDFY2	chr13	protein_coding	-0.17868	4.94082	-1.638	0.106843	0.999056	-4.29516
ENSG00000145723	GIN1	chr5	protein_coding	0.156319	3.28208	1.63701	0.10705	0.999056	-4.34958
ENSG00000149257	SERPINH1	chr11	protein_coding	-0.17837	7.76816	-1.63679	0.107096	0.999056	-4.29588
ENSG00000060339	CCAR1	chr10	protein_coding	0.167349	6.48292	1.63625	0.10721	0.999056	-4.28548
ENSG00000163909	HEYL	chr1	protein_coding	-0.3205	4.70069	-1.63597	0.107269	0.999056	-4.30132
ENSG00000259536	AC091045.1	chr15	antisense	0.277637	2.02531	1.63567	0.107331	0.999056	-4.41855
ENSG00000171960	PPIH	chr1	protein_coding	0.165499	3.45291	1.63552	0.107363	0.999056	-4.34127
ENSG00000132664	POLR3F	chr20	protein_coding	0.129745	3.55292	1.63486	0.107501	0.999056	-4.33698
ENSG00000101871	MID1	chrX	protein_coding	0.317797	5.02431	1.63456	0.107565	0.999056	-4.29247
ENSG00000135521	LTV1	chr6	protein_coding	-0.1594	2.9892	-1.634	0.107682	0.999056	-4.37716
ENSG00000112183	RBM24	chr6	protein_coding	0.570187	-0.20332	1.63374	0.107737	0.999056	-4.5246
ENSG00000059769	DNAJC25	chr9	protein_coding	0.17175	3.21398	1.63363	0.10776	0.999056	-4.35376
ENSG00000163235	TGFA	chr2	protein_coding	-0.371	1.99177	-1.63358	0.107771	0.999056	-4.43559
ENSG00000129657	SEC14L1	chr17	protein_coding	-0.3164	6.81976	-1.63301	0.107891	0.999056	-4.289
ENSG00000169255	B3GALNT1	chr3	protein_coding	-0.18824	4.16084	-1.633	0.107894	0.999056	-4.31896
ENSG00000276547	PCDHGB5	chr5	protein_coding	0.443218	3.19198	1.63299	0.107895	0.999056	-4.34879
ENSG00000107719	PALD1	chr10	protein_coding	-0.27528	3.78671	-1.63294	0.107905	0.999056	-4.33669
ENSG00000148175	STOM	chr9	protein_coding	0.140099	8.7983	1.63251	0.107996	0.999056	-4.32282
ENSG00000161640	SIGLEC11	chr19	protein_coding	-0.4502	0.94311	-1.63249	0.108001	0.999056	-4.49772
ENSG00000272345	AL031775.1	chr6	antisense	-0.43656	0.171682	-1.63233	0.108034	0.999056	-4.53293
ENSG00000148335	NTMT1	chr9	protein_coding	0.186136	3.48513	1.63221	0.10806	0.999056	-4.33972
ENSG00000157379	DHRS1	chr14	protein_coding	0.245718	2.0863	1.63208	0.108088	0.999056	-4.41388
ENSG00000140443	IGF1R	chr15	protein_coding	-0.23478	7.23557	-1.63185	0.108136	0.999056	-4.29329
ENSG00000102010	BMX	chrX	protein_coding	-0.41361	2.38704	-1.63138	0.108236	0.999056	-4.4107
ENSG00000143947	RPS27A	chr2	protein_coding	0.164975	8.0729	1.63131	0.10825	0.999056	-4.3082
ENSG00000203326	ZNF525	chr19	protein_coding	0.309353	6.35747	1.63082	0.108354	0.999056	-4.28934
ENSG00000204947	ZNF425	chr7	protein_coding	0.272859	1.51917	1.63025	0.108474	0.999056	-4.45524
ENSG00000155666	KDM8	chr16	protein_coding	-0.19564	1.78956	-1.62984	0.108562	0.999056	-4.44819
ENSG00000196455	PIK3R4	chr3	protein_coding	0.128028	5.63199	1.62948	0.108638	0.999056	-4.29117
ENSG00000198915	RASGEF1A	chr10	protein_coding	0.537474	0.761206	1.62896	0.108748	0.999056	-4.4947
ENSG00000186187	ZNRF1	chr16	protein_coding	-0.17641	4.18272	-1.62863	0.108818	0.999056	-4.31977
ENSG00000068400	GRIPAP1	chrX	protein_coding	0.09707	5.1536	1.62835	0.108879	0.999056	-4.29708
ENSG00000181444	ZNF467	chr7	protein_coding	-0.26073	2.29096	-1.62834	0.108881	0.999056	-4.42327
ENSG00000021355	SERPINB1	chr6	protein_coding	0.146526	5.77208	1.6283	0.108888	0.999056	-4.29139
ENSG00000102753	KPNA3	chr13	protein_coding	-0.1523	5.47529	-1.62824	0.108901	0.999056	-4.29478
ENSG00000089289	IGBP1	chrX	protein_coding	0.154489	5.37258	1.62819	0.108912	0.999056	-4.29373
ENSG00000121440	PDZRN3	chr3	protein_coding	-0.32981	4.23197	-1.6274	0.10908	0.999056	-4.32392
ENSG00000205710	C17orf107	chr17	protein_coding	-0.4948	0.756305	-1.62735	0.109091	0.999056	-4.50799
ENSG00000104299	INTS9	chr8	protein_coding	0.145605	3.85135	1.62633	0.109308	0.999056	-4.33034
ENSG00000079385	CEACAM1	chr19	protein_coding	-0.40954	4.58935	-1.62609	0.10936	0.999056	-4.31255
ENSG00000113494	PRLR	chr5	protein_coding	0.176084	9.68825	1.62551	0.109484	0.999056	-4.35161
ENSG00000232807	AL137186.2	chr10	antisense	-0.38968	0.673122	-1.6246	0.109678	0.999056	-4.50767
ENSG00000255980	AP000439.3	chr11	lincRNA	-0.55402	-0.01743	-1.62437	0.109725	0.999056	-4.53621
ENSG00000109771	LRP2BP	chr4	protein_coding	0.439412	0.111737	1.62387	0.109833	0.999056	-4.51974
ENSG00000096746	HNRNPH3	chr10	protein_coding	-0.25468	5.25703	-1.6237	0.109869	0.999056	-4.30179
ENSG00000160013	PTGIR	chr19	protein_coding	-0.42752	0.575121	-1.62215	0.110202	0.999056	-4.51469
ENSG00000143333	RGS16	chr1	protein_coding	0.432214	2.66505	1.62211	0.110209	0.999056	-4.38218
ENSG00000114853	ZBTB47	chr3	protein_coding	-0.30271	3.35496	-1.62137	0.11037	0.999056	-4.36023
ENSG00000183579	ZNRF3	chr22	protein_coding	-0.25594	4.62113	-1.62101	0.110447	0.999056	-4.31482
ENSG00000178201	VN1R1	chr19	protein_coding	-0.40038	0.694222	-1.62043	0.110572	0.999056	-4.51087
ENSG00000256628	ZBTB11-AS1	chr3	antisense	-0.20621	1.91594	-1.61938	0.110797	0.999056	-4.442
ENSG00000132688	NES	chr1	protein_coding	-0.42527	5.38585	-1.61892	0.110897	0.999056	-4.30426
ENSG00000136932	TRMO	chr9	protein_coding	0.164213	3.80493	1.61883	0.110916	0.999056	-4.33735
ENSG00000137273	FOXF2	chr6	protein_coding	-0.36181	2.79266	-1.61856	0.110973	0.999056	-4.39
ENSG00000084112	SSH1	chr12	protein_coding	-0.21181	5.26858	-1.61804	0.111087	0.999056	-4.30496
ENSG00000253368	TRNP1	chr1	protein_coding	-0.38059	2.18581	-1.61796	0.111103	0.999056	-4.4295
ENSG00000133789	SWAP70	chr11	protein_coding	0.166347	7.5621	1.61788	0.111121	0.999056	-4.31001
ENSG00000127955	GNAI1	chr7	protein_coding	0.142246	6.74944	1.61786	0.111125	0.999056	-4.30093
ENSG00000204592	HLA-E	chr6	protein_coding	0.229156	6.93993	1.61779	0.11114	0.999056	-4.30229
ENSG00000105281	SLC1A5	chr19	protein_coding	-0.26627	5.60651	-1.61724	0.11126	0.999056	-4.30208
ENSG00000119711	ALDH6A1	chr14	protein_coding	0.158504	4.93426	1.61721	0.111267	0.999056	-4.30772
ENSG00000115604	IL18R1	chr2	protein_coding	0.450536	3.52862	1.61658	0.111403	0.999056	-4.33907
ENSG00000166401	SERPINB8	chr18	protein_coding	0.247856	3.91882	1.61638	0.111446	0.999056	-4.33187
ENSG00000170390	DCLK2	chr4	protein_coding	-0.31431	2.04597	-1.61619	0.111487	0.999056	-4.43833
ENSG00000151090	THRB	chr3	protein_coding	-0.25887	4.42138	-1.61605	0.111518	0.999056	-4.32381
ENSG00000272636	DOC2B	chr17	protein_coding	-0.37113	1.75595	-1.61584	0.111562	0.999056	-4.45916
ENSG00000179148	ALOXE3	chr17	protein_coding	-0.6236	0.911724	-1.61583	0.111564	0.999056	-4.50452
ENSG00000135968	GCC2	chr2	protein_coding	0.141039	6.79877	1.61464	0.111822	0.999056	-4.30343
ENSG00000157426	AASDH	chr4	protein_coding	0.157505	4.24379	1.61437	0.111881	0.999056	-4.32363
ENSG00000100207	TCF20	chr22	protein_coding	-0.24116	1.02432	-1.6139	0.111984	0.999056	-4.49375
ENSG00000229992	HMGB3P9	chr1	processed_pseudogene	-0.67869	0.0430963	-1.61368	0.112032	0.999056	-4.5379
ENSG00000142676	RPL11	chr1	protein_coding	0.136396	8.12146	1.61337	0.112099	0.999056	-4.32146
ENSG00000226887	ERVMER34-1	chr4	protein_coding	-0.31711	5.58082	-1.61319	0.112139	0.999056	-4.30642
ENSG00000104967	NOVA2	chr19	protein_coding	-0.42196	2.84311	-1.613	0.112181	0.999056	-4.39439
ENSG00000176261	ZBTB8OS	chr1	protein_coding	0.160135	3.86622	1.6127	0.112244	0.999056	-4.33742
ENSG00000111816	FRK	chr6	protein_coding	-0.29258	3.17779	-1.61267	0.112251	0.999056	-4.37968
ENSG00000158292	GPR153	chr1	protein_coding	-0.31623	3.49376	-1.61265	0.112255	0.999056	-4.36123
ENSG00000120694	HSPH1	chr13	protein_coding	-0.32664	5.9549	-1.61168	0.112468	0.999056	-4.30506
ENSG00000090889	KIF4A	chrX	protein_coding	-0.36797	2.6449	-1.61134	0.112543	0.999056	-4.41259
ENSG00000173320	STOX2	chr4	protein_coding	-0.27648	3.09001	-1.6112	0.112572	0.999056	-4.37993
ENSG00000187239	FNBP1	chr9	protein_coding	-0.13019	5.58105	-1.61107	0.1126	0.999056	-4.30638
ENSG00000196305	IARS	chr9	protein_coding	-0.16235	6.602	-1.61102	0.112611	0.999056	-4.30459
ENSG00000135473	PAN2	chr12	protein_coding	-0.14148	4.9353	-1.61095	0.112628	0.999056	-4.31476
ENSG00000116584	ARHGEF2	chr1	protein_coding	-0.18858	6.00896	-1.61085	0.11265	0.999056	-4.3046
ENSG00000164414	SLC35A1	chr6	protein_coding	0.16692	2.86755	1.61058	0.112707	0.999056	-4.38328
ENSG00000118526	TCF21	chr6	protein_coding	-0.31317	5.89131	-1.60951	0.112941	0.999056	-4.30635
ENSG00000104147	OIP5	chr15	protein_coding	-0.4414	0.313244	-1.60932	0.112983	0.999056	-4.52668
ENSG00000179335	CLK3	chr15	protein_coding	0.157334	5.82688	1.60915	0.113022	0.999056	-4.30586
ENSG00000177666	PNPLA2	chr11	protein_coding	0.17659	5.27034	1.60908	0.113036	0.999056	-4.30904
ENSG00000167740	CYB5D2	chr17	protein_coding	0.200455	4.08269	1.60836	0.113194	0.999056	-4.33055
ENSG00000100426	ZBED4	chr22	protein_coding	-0.1449	4.61129	-1.60821	0.113226	0.999056	-4.32289
ENSG00000168209	DDIT4	chr10	protein_coding	-0.38121	4.77486	-1.60804	0.113264	0.999056	-4.32085
ENSG00000132972	RNF17	chr13	protein_coding	-1.06847	1.01954	-1.60725	0.113437	0.999056	-4.50586
ENSG00000184489	PTP4A3	chr8	protein_coding	-0.34336	0.731768	-1.60719	0.11345	0.999056	-4.51046
ENSG00000052841	TTC17	chr11	protein_coding	0.17347	7.45809	1.60699	0.113495	0.999056	-4.31635
ENSG00000279400	AC008957.3	chr5	TEC	-0.63334	-0.17573	-1.60697	0.113499	0.999056	-4.54425
ENSG00000119681	LTBP2	chr14	protein_coding	-0.33218	6.28828	-1.60671	0.113555	0.999056	-4.30756
ENSG00000157110	RBPMS	chr8	protein_coding	-0.26494	5.05575	-1.60665	0.11357	0.999056	-4.31592
ENSG00000128191	DGCR8	chr22	protein_coding	0.136582	6.28306	1.60636	0.113634	0.999056	-4.30767
ENSG00000135341	MAP3K7	chr6	protein_coding	0.089734	6.40657	1.60556	0.113809	0.999056	-4.30849
ENSG00000272219	AC005072.1	chr7	sense_intronic	-0.70534	-0.418	-1.60531	0.113864	0.999056	-4.55004
ENSG00000212443	SNORA53	chr12	snoRNA	0.395741	5.23351	1.60481	0.113974	0.999056	-4.31137
ENSG00000247137	AP000873.2	chr11	processed_transcript	-0.44662	1.58803	-1.6041	0.114131	0.999056	-4.47351
ENSG00000008441	NFIX	chr19	protein_coding	-0.30957	3.51806	-1.60377	0.114203	0.999056	-4.36522
ENSG00000186312	CA5BP1	chrX	transcribed_unprocessed_pseudogene	-0.194	2.34141	-1.60354	0.114255	0.999056	-4.42168
ENSG00000105373	NOP53	chr19	protein_coding	0.124085	6.34543	1.60328	0.114312	0.999056	-4.31011
ENSG00000214753	HNRNPUL2	chr11	protein_coding	-0.18212	4.26627	-1.6032	0.114329	0.999056	-4.33574
ENSG00000070614	NDST1	chr5	protein_coding	-0.21347	6.25958	-1.60267	0.114447	0.999056	-4.31052
ENSG00000166974	MAPRE2	chr18	protein_coding	-0.25086	5.13415	-1.60081	0.114858	0.999056	-4.31902
ENSG00000188596	CFAP54	chr12	protein_coding	-0.50305	-0.02569	-1.60045	0.114938	0.999056	-4.54013
ENSG00000131115	ZNF227	chr19	protein_coding	0.129319	4.17607	1.59924	0.115208	0.999056	-4.33653
ENSG00000111361	EIF2B1	chr12	protein_coding	0.122294	5.6596	1.59912	0.115234	0.999056	-4.31408
ENSG00000144045	DQX1	chr2	protein_coding	-0.39605	0.259855	-1.59912	0.115235	0.999056	-4.53099
ENSG00000006194	ZNF263	chr16	protein_coding	0.133877	5.10764	1.59899	0.115263	0.999056	-4.31872
ENSG00000132823	OSER1	chr20	protein_coding	0.197902	6.10662	1.59821	0.115436	0.999056	-4.31371
ENSG00000100902	PSMA6	chr14	protein_coding	-0.16508	2.98065	-1.59816	0.115449	0.999056	-4.39039
ENSG00000120868	APAF1	chr12	protein_coding	-0.18453	4.72588	-1.59759	0.115574	0.999056	-4.32813
ENSG00000073350	LLGL2	chr17	protein_coding	-0.31335	3.54875	-1.59736	0.115626	0.999056	-4.3634
ENSG00000173421	CCDC36	chr3	protein_coding	-0.46518	0.330802	-1.59715	0.115673	0.999056	-4.52922
ENSG00000115112	TFCP2L1	chr2	protein_coding	-0.23389	5.83311	-1.59683	0.115745	0.999056	-4.31609
ENSG00000256087	ZNF432	chr19	protein_coding	0.343598	4.02813	1.5967	0.115773	0.999056	-4.33945
ENSG00000269570	AP001350.1	chr11	antisense	0.567595	-0.16574	1.5966	0.115797	0.999056	-4.53104
ENSG00000008118	CAMK1G	chr1	protein_coding	-0.86202	-0.49415	-1.59643	0.115834	0.999056	-4.55362
ENSG00000260000	AL133338.1	chr6	antisense	0.343149	0.161594	1.59642	0.115836	0.999056	-4.51685
ENSG00000081760	AACS	chr12	protein_coding	0.216892	4.70678	1.59616	0.115895	0.999056	-4.32626
ENSG00000226752	CUTALP	chr9	transcribed_unitary_pseudogene	-0.44936	3.84972	-1.5957	0.115998	0.999056	-4.36206
ENSG00000168734	PKIG	chr20	protein_coding	0.181416	6.08989	1.5955	0.116042	0.999056	-4.31576
ENSG00000162433	AK4	chr1	protein_coding	0.377172	3.19266	1.59543	0.116059	0.999056	-4.36838
ENSG00000166866	MYO1A	chr12	protein_coding	-1.00498	0.287739	-1.59519	0.116112	0.999056	-4.53199
ENSG00000089234	BRAP	chr12	protein_coding	0.133248	5.55361	1.59505	0.116143	0.999056	-4.31769
ENSG00000198155	ZNF876P	chr4	transcribed_unprocessed_pseudogene	0.228684	2.83534	1.59489	0.11618	0.999056	-4.38695
ENSG00000035664	DAPK2	chr15	protein_coding	-0.48022	0.046332	-1.59397	0.116384	0.999056	-4.53478
ENSG00000136560	TANK	chr2	protein_coding	0.159303	6.30232	1.59357	0.116475	0.999056	-4.31745
ENSG00000160208	RRP1B	chr21	protein_coding	-0.13054	4.32943	-1.59354	0.116481	0.999056	-4.33892
ENSG00000047849	MAP4	chr3	protein_coding	-0.19804	7.4976	-1.59257	0.116699	0.999056	-4.32483
ENSG00000172530	BANP	chr16	protein_coding	0.155192	5.76401	1.59249	0.116718	0.999056	-4.31865
ENSG00000171045	TSNARE1	chr8	protein_coding	-0.35562	1.37388	-1.59204	0.116819	0.999056	-4.48431
ENSG00000149596	JPH2	chr20	protein_coding	0.408363	4.15113	1.59087	0.117081	0.999056	-4.33769
ENSG00000171365	CLCN5	chrX	protein_coding	-0.14426	5.79855	-1.59065	0.117131	0.999056	-4.3206
ENSG00000130309	COLGALT1	chr19	protein_coding	-0.15843	6.19	-1.5906	0.117142	0.999056	-4.31962
ENSG00000179041	RRS1	chr8	protein_coding	-0.20701	2.50392	-1.59017	0.117239	0.999056	-4.42498
ENSG00000178338	ZNF354B	chr5	protein_coding	0.249986	5.72431	1.59005	0.117267	0.999056	-4.32032
ENSG00000081803	CADPS2	chr7	protein_coding	0.236652	3.98351	1.58981	0.11732	0.999056	-4.34618
ENSG00000130311	DDA1	chr19	protein_coding	0.197045	5.65436	1.58911	0.117479	0.999056	-4.32147
ENSG00000128563	PRKRIP1	chr7	protein_coding	0.130736	3.99893	1.58867	0.117578	0.999056	-4.34735
ENSG00000111319	SCNN1A	chr12	protein_coding	-0.72637	0.028612	-1.5884	0.11764	0.999056	-4.54247
ENSG00000074621	SLC24A1	chr15	protein_coding	-0.16215	4.26475	-1.58829	0.117664	0.999056	-4.34539
ENSG00000146094	DOK3	chr5	protein_coding	-0.37931	2.47576	-1.58788	0.117758	0.999056	-4.42915
ENSG00000070814	TCOF1	chr5	protein_coding	-0.12728	5.49931	-1.5873	0.117888	0.999056	-4.32481
ENSG00000280381	AC026362.2	chr12	TEC	-0.60653	0.71121	-1.58687	0.117986	0.999056	-4.51527
ENSG00000182985	CADM1	chr11	protein_coding	-0.26372	6.09594	-1.58657	0.118054	0.999056	-4.32283
ENSG00000101811	CSTF2	chrX	protein_coding	-0.15436	3.26031	-1.58577	0.118235	0.999056	-4.38688
ENSG00000143155	TIPRL	chr1	protein_coding	-0.11812	5.20106	-1.58566	0.118262	0.999056	-4.32846
ENSG00000138594	TMOD3	chr15	protein_coding	-0.10336	7.10014	-1.5856	0.118274	0.999056	-4.32678
ENSG00000265681	RPL17	chr18	protein_coding	0.188666	1.89956	1.58531	0.118341	0.999056	-4.44526
ENSG00000220848	RPS18P9	chr6	transcribed_processed_pseudogene	0.160606	2.29794	1.5849	0.118434	0.999056	-4.42609
ENSG00000182168	UNC5C	chr4	protein_coding	-0.40317	2.51482	-1.58422	0.118588	0.999056	-4.42915
ENSG00000197841	ZNF181	chr19	protein_coding	0.173401	3.47331	1.58408	0.118621	0.999056	-4.36931
ENSG00000112306	RPS12	chr6	protein_coding	0.183307	8.09541	1.58366	0.118716	0.999056	-4.34148
ENSG00000089639	GMIP	chr19	protein_coding	-0.3841	2.79332	-1.58358	0.118735	0.999056	-4.41403
ENSG00000112511	PHF1	chr6	protein_coding	0.20224	3.71427	1.58326	0.118808	0.999056	-4.36082
ENSG00000198517	MAFK	chr7	protein_coding	0.205456	7.63804	1.58308	0.118849	0.999056	-4.33512
ENSG00000154493	C10orf90	chr10	protein_coding	0.452294	0.797981	1.58249	0.118982	0.999056	-4.50135
ENSG00000231991	ANXA2P2	chr9	processed_pseudogene	-0.30265	0.720869	-1.58248	0.118985	0.999056	-4.51551
ENSG00000185432	METTL7A	chr12	protein_coding	-0.21137	5.84822	-1.58214	0.119063	0.999056	-4.3267
ENSG00000111653	ING4	chr12	protein_coding	0.144856	4.53562	1.58207	0.119078	0.999056	-4.33911
ENSG00000105701	FKBP8	chr19	protein_coding	0.208814	7.01228	1.5818	0.119141	0.999056	-4.32975
ENSG00000125878	TCF15	chr20	protein_coding	-0.40845	1.75563	-1.58161	0.119184	0.999056	-4.46482
ENSG00000182636	NDN	chr15	protein_coding	-0.33852	4.55228	-1.58086	0.119356	0.999056	-4.34434
ENSG00000064195	DLX3	chr17	protein_coding	-0.34937	4.87925	-1.58003	0.119545	0.999056	-4.33862
ENSG00000071462	BUD23	chr7	protein_coding	0.116011	4.58445	1.57992	0.11957	0.999056	-4.34052
ENSG00000170854	RIOX2	chr3	protein_coding	0.163768	6.1049	1.57952	0.119662	0.999056	-4.32779
ENSG00000280383	Z95331.1	chr22	sense_overlapping	-0.69755	1.50467	-1.57951	0.119665	0.999056	-4.48397
ENSG00000073578	SDHA	chr5	protein_coding	0.155225	6.53059	1.5791	0.119759	0.999056	-4.32873
ENSG00000204176	SYT15	chr10	protein_coding	-0.74621	-0.30597	-1.579	0.119783	0.999056	-4.55463
ENSG00000168077	SCARA3	chr8	protein_coding	-0.29845	5.81225	-1.57821	0.119964	0.999056	-4.32996
ENSG00000166387	PPFIBP2	chr11	protein_coding	-0.29485	4.27972	-1.57674	0.120301	0.999056	-4.35478
ENSG00000129317	PUS7L	chr12	protein_coding	-0.14638	4.92982	-1.57598	0.120478	0.999056	-4.33925
ENSG00000198556	ZNF789	chr7	protein_coding	-0.27536	2.14901	-1.57568	0.120546	0.999056	-4.44812
ENSG00000145365	TIFA	chr4	protein_coding	0.229524	4.4807	1.57556	0.120573	0.999056	-4.34465
ENSG00000256940	AP001453.2	chr11	antisense	0.344848	1.73209	1.57554	0.120578	0.999056	-4.45045
ENSG00000162645	GBP2	chr1	protein_coding	0.236276	6.33883	1.57546	0.120597	0.999056	-4.33094
ENSG00000075539	FRYL	chr4	protein_coding	-0.15033	6.84146	-1.57535	0.120621	0.999056	-4.33253
ENSG00000082781	ITGB5	chr3	protein_coding	-0.15602	7.25039	-1.57476	0.120758	0.999056	-4.33537
ENSG00000079841	RIMS1	chr6	protein_coding	-0.87907	-0.83911	-1.57465	0.120785	0.999056	-4.55864
ENSG00000168615	ADAM9	chr8	protein_coding	0.182012	6.99984	1.57451	0.120817	0.999056	-4.33503
ENSG00000090989	EXOC1	chr4	protein_coding	0.102454	6.2017	1.57433	0.120858	0.999056	-4.33171
ENSG00000167106	FAM102A	chr9	protein_coding	-0.26795	4.17235	-1.5741	0.120911	0.999056	-4.35831
ENSG00000143507	DUSP10	chr1	protein_coding	-0.2574	2.51478	-1.57407	0.120917	0.999056	-4.42829
ENSG00000133657	ATP13A3	chr3	protein_coding	-0.18476	7.8155	-1.57401	0.120932	0.999056	-4.3421
ENSG00000137831	UACA	chr15	protein_coding	-0.23181	6.02616	-1.57317	0.121127	0.999056	-4.33292
ENSG00000137267	TUBB2A	chr6	protein_coding	-0.45428	3.29188	-1.57192	0.121417	0.999056	-4.39656
ENSG00000106392	C1GALT1	chr7	protein_coding	0.225315	7.4244	1.57188	0.121425	0.999056	-4.34153
ENSG00000250986	LINC02600	chr4	lincRNA	-1.28548	-1.08056	-1.57182	0.12144	0.999056	-4.56755
ENSG00000163220	S100A9	chr1	protein_coding	0.227265	7.45034	1.57176	0.121454	0.999056	-4.34143
ENSG00000123595	RAB9A	chrX	protein_coding	0.158547	4.85126	1.57092	0.121648	0.999056	-4.34185
ENSG00000008735	MAPK8IP2	chr22	protein_coding	-0.46534	2.32029	-1.5702	0.121816	0.999056	-4.44683
ENSG00000108819	PPP1R9B	chr17	protein_coding	-0.14551	5.2249	-1.56918	0.122052	0.999056	-4.34009
ENSG00000124275	MTRR	chr5	protein_coding	-0.10322	4.67021	-1.56903	0.122087	0.999056	-4.34782
ENSG00000088386	SLC15A1	chr13	protein_coding	0.554466	1.72405	1.56889	0.12212	0.999056	-4.45197
ENSG00000285899	AL023574.1	chrX	lincRNA	-1.04235	-0.52719	-1.56872	0.12216	0.999056	-4.5596
ENSG00000196839	ADA	chr20	protein_coding	-0.43601	0.985815	-1.56828	0.122263	0.999056	-4.51177
ENSG00000197355	UAP1L1	chr9	protein_coding	-0.33295	2.08873	-1.56755	0.122432	0.999056	-4.45381
ENSG00000247774	PCED1B-AS1	chr12	processed_transcript	-0.34091	1.54319	-1.56708	0.122544	0.999056	-4.48113
ENSG00000140740	UQCRC2	chr16	protein_coding	0.157534	6.29025	1.56677	0.122615	0.999056	-4.33739
ENSG00000115355	CCDC88A	chr2	protein_coding	-0.23041	5.44645	-1.5667	0.122631	0.999056	-4.34059
ENSG00000229970	AC007128.1	chr7	antisense	-0.39407	0.379305	-1.56621	0.122747	0.999056	-4.52742
ENSG00000184207	PGP	chr16	protein_coding	-0.20449	3.19082	-1.56592	0.122815	0.999056	-4.39682
ENSG00000172992	DCAKD	chr17	protein_coding	0.130036	4.47144	1.56582	0.122838	0.999056	-4.35182
ENSG00000082213	C5orf22	chr5	protein_coding	-0.17348	4.93038	-1.56579	0.122844	0.999056	-4.34647
ENSG00000279348	AC012513.3	chr2	TEC	-0.27462	1.91614	-1.56572	0.12286	0.999056	-4.46539
ENSG00000068976	PYGM	chr11	protein_coding	-0.52671	0.829144	-1.5657	0.122866	0.999056	-4.5123
ENSG00000279041	AC102945.2	chr8	TEC	-0.63698	0.249109	-1.56493	0.123047	0.999056	-4.53804
ENSG00000115896	PLCL1	chr2	protein_coding	-0.32858	3.95655	-1.5643	0.123195	0.999056	-4.36976
ENSG00000141428	C18orf21	chr18	protein_coding	0.14137	3.38537	1.56392	0.123283	0.999056	-4.38419
ENSG00000140836	ZFHX3	chr16	protein_coding	-0.28945	6.40098	-1.56373	0.123327	0.999056	-4.3398
ENSG00000260072	AC008938.1	chr16	lincRNA	0.662326	1.65621	1.56316	0.123463	0.999056	-4.43457
ENSG00000196531	NACA	chr12	protein_coding	0.161305	7.7305	1.56301	0.123496	0.999056	-4.35001
ENSG00000112655	PTK7	chr6	protein_coding	-0.23009	5.83771	-1.56291	0.123521	0.999056	-4.34109
ENSG00000186532	SMYD4	chr17	protein_coding	0.137033	3.6561	1.5629	0.123523	0.999056	-4.37314
ENSG00000164683	HEY1	chr8	protein_coding	0.249335	4.46349	1.56284	0.123538	0.999056	-4.35119
ENSG00000131242	RAB11FIP4	chr17	protein_coding	-0.25673	5.54201	-1.56265	0.123581	0.999056	-4.34305
ENSG00000224652	LINC00885	chr3	lincRNA	0.202248	2.99651	1.56117	0.123931	0.999056	-4.39812
ENSG00000155016	CYP2U1	chr4	protein_coding	-0.26849	2.74687	-1.56114	0.123937	0.999056	-4.41865
ENSG00000144476	ACKR3	chr2	protein_coding	-0.29581	5.19593	-1.56103	0.123964	0.999056	-4.34734
ENSG00000268575	AL031282.2	chr1	processed_transcript	-0.34746	2.30017	-1.56085	0.124006	0.999056	-4.44348
ENSG00000242265	PEG10	chr7	protein_coding	-0.25941	10.8982	-1.56073	0.124035	0.999056	-4.40833
ENSG00000109321	AREG	chr4	protein_coding	0.469057	5.72524	1.56056	0.124075	0.999056	-4.34218
ENSG00000221823	PPP3R1	chr2	protein_coding	-0.12146	5.72075	-1.55977	0.124261	0.999056	-4.34361
ENSG00000259768	AC004943.2	chr16	antisense	-0.28687	1.1298	-1.55953	0.124317	0.999056	-4.50097
ENSG00000187605	TET3	chr2	protein_coding	0.346566	6.17536	1.55939	0.124351	0.999056	-4.34287
ENSG00000135083	CCNJL	chr5	protein_coding	-0.43218	0.611939	-1.55882	0.124486	0.999056	-4.52271
ENSG00000174243	DDX23	chr12	protein_coding	0.158562	6.86815	1.55805	0.124669	0.999056	-4.3457
ENSG00000168874	ATOH8	chr2	protein_coding	-0.57898	1.52301	-1.55714	0.124884	0.999056	-4.48787
ENSG00000147604	RPL7	chr8	protein_coding	0.146218	8.40907	1.5568	0.124965	0.999056	-4.36348
ENSG00000170653	ATF7	chr12	protein_coding	-0.25411	4.71094	-1.55673	0.124982	0.999056	-4.35658
ENSG00000163013	FBXO41	chr2	protein_coding	-0.54017	-0.09145	-1.55604	0.125144	0.999056	-4.5455
ENSG00000011454	RABGAP1	chr9	protein_coding	0.138847	7.12954	1.55587	0.125187	0.999056	-4.3491
ENSG00000172667	ZMAT3	chr3	protein_coding	-0.21654	4.83272	-1.5558	0.125204	0.999056	-4.35577
ENSG00000133794	ARNTL	chr11	protein_coding	-0.17942	3.77315	-1.55575	0.125216	0.999056	-4.37992
ENSG00000114383	TUSC2	chr3	protein_coding	0.152356	4.3674	1.55562	0.125245	0.999056	-4.36061
ENSG00000270170	NCBP2-AS2	chr3	protein_coding	0.14623	2.68588	1.55541	0.125294	0.999056	-4.41624
ENSG00000135486	HNRNPA1	chr12	protein_coding	0.121651	7.81863	1.55537	0.125306	0.999056	-4.35595
ENSG00000141404	GNAL	chr18	protein_coding	0.57798	1.37132	1.55524	0.125336	0.999056	-4.48363
ENSG00000179222	MAGED1	chrX	protein_coding	-0.21067	7.30964	-1.555	0.125392	0.999056	-4.34986
ENSG00000263528	IKBKE	chr1	protein_coding	-0.24263	2.09595	-1.555	0.125393	0.999056	-4.45771
ENSG00000259453	AC087286.4	chr15	sense_intronic	-0.6379	-0.32406	-1.55461	0.125487	0.999056	-4.55108
ENSG00000175768	TOMM5	chr9	protein_coding	-0.3285	0.601737	-1.55432	0.125555	0.999056	-4.52355
ENSG00000272335	AC093297.2	chr5	lincRNA	-0.22178	2.07125	-1.5543	0.125561	0.999056	-4.45751
ENSG00000178935	ZNF552	chr19	protein_coding	-0.16724	4.24952	-1.554	0.125631	0.999056	-4.36662
ENSG00000058668	ATP2B4	chr1	protein_coding	-0.20884	8.01594	-1.55395	0.125642	0.999056	-4.3577
ENSG00000153093	ACOXL	chr2	protein_coding	-0.45208	4.09959	-1.55392	0.125649	0.999056	-4.3678
ENSG00000173542	MOB1B	chr4	protein_coding	-0.18078	5.06225	-1.55386	0.125666	0.999056	-4.35318
ENSG00000110696	C11orf58	chr11	protein_coding	0.107787	7.20602	1.55367	0.125709	0.999056	-4.3509
ENSG00000186088	GSAP	chr7	protein_coding	0.358836	3.66782	1.55325	0.125811	0.999056	-4.37882
ENSG00000180891	CUEDC1	chr17	protein_coding	-0.19198	3.16684	-1.55324	0.125812	0.999056	-4.40185
ENSG00000147400	CETN2	chrX	protein_coding	0.164895	4.49174	1.55321	0.125821	0.999056	-4.35958
ENSG00000188827	SLX4	chr16	protein_coding	-0.15397	3.30502	-1.55213	0.126079	0.999056	-4.39836
ENSG00000126243	LRFN3	chr19	protein_coding	-0.33726	1.3492	-1.55129	0.126279	0.999056	-4.49909
ENSG00000049883	PTCD2	chr5	protein_coding	-0.13117	3.44198	-1.55112	0.126318	0.999056	-4.39327
ENSG00000154330	PGM5	chr9	protein_coding	-0.44799	3.04605	-1.55071	0.126417	0.999056	-4.41395
ENSG00000168300	PCMTD1	chr8	protein_coding	0.117208	6.93793	1.5502	0.12654	0.999056	-4.3519
ENSG00000116574	RHOU	chr1	protein_coding	-0.32808	3.05732	-1.54987	0.12662	0.999056	-4.41468
ENSG00000210082	MT-RNR2	chrM	Mt_rRNA	0.262256	14.1044	1.54966	0.12667	0.999056	-4.47644
ENSG00000165115	KIF27	chr9	protein_coding	0.232059	4.59901	1.54953	0.126702	0.999056	-4.35971
ENSG00000046604	DSG2	chr18	protein_coding	-0.27705	7.75485	-1.54938	0.126737	0.999056	-4.3577
ENSG00000178718	RPP25	chr15	protein_coding	-0.31484	3.17203	-1.54878	0.12688	0.999056	-4.40933
ENSG00000116977	LGALS8	chr1	protein_coding	0.188746	7.89519	1.54837	0.126979	0.999056	-4.36245
ENSG00000189420	ZFP92	chrX	protein_coding	0.363108	1.49666	1.54834	0.126986	0.999056	-4.47877
ENSG00000188092	GPR89B	chr1	protein_coding	-0.29933	1.19735	-1.54806	0.127055	0.999056	-4.49922
ENSG00000119402	FBXW2	chr9	protein_coding	-0.09542	6.24534	-1.54775	0.127129	0.999056	-4.35145
ENSG00000156103	MMP16	chr8	protein_coding	-0.35751	2.32034	-1.54756	0.127175	0.999056	-4.45201
ENSG00000108381	ASPA	chr17	protein_coding	-0.36941	0.904238	-1.54645	0.127442	0.999056	-4.51673
ENSG00000100258	LMF2	chr22	protein_coding	-0.16195	4.58115	-1.54632	0.127474	0.999056	-4.36519
ENSG00000064115	TM7SF3	chr12	protein_coding	-0.184	5.09125	-1.54617	0.127511	0.999056	-4.35751
ENSG00000168405	CMAHP	chr6	transcribed_unitary_pseudogene	0.254537	6.09062	1.54594	0.127565	0.999056	-4.35276
ENSG00000163795	ZNF513	chr2	protein_coding	0.170574	3.31609	1.54526	0.12773	0.999056	-4.39537
ENSG00000152404	CWF19L2	chr11	protein_coding	0.119086	4.84758	1.54484	0.127831	0.999056	-4.36016
ENSG00000197961	ZNF121	chr19	protein_coding	-0.10729	5.51167	-1.54443	0.127931	0.999056	-4.35591
ENSG00000176788	BASP1	chr5	protein_coding	0.251646	6.4616	1.54373	0.128099	0.999056	-4.35482
ENSG00000165617	DACT1	chr14	protein_coding	-0.22103	3.47475	-1.5435	0.128155	0.999056	-4.39662
ENSG00000256043	CTSO	chr4	protein_coding	-0.18722	4.26763	-1.54276	0.128336	0.999056	-4.37263
ENSG00000146842	TMEM209	chr7	protein_coding	0.199814	5.28329	1.54261	0.128372	0.999056	-4.35746
ENSG00000108773	KAT2A	chr17	protein_coding	-0.26446	3.24024	-1.5426	0.128373	0.999056	-4.41049
ENSG00000151882	CCL28	chr5	protein_coding	0.385642	3.58994	1.54238	0.128426	0.999056	-4.38755
ENSG00000179958	DCTPP1	chr16	protein_coding	-0.24834	2.6065	-1.54215	0.128484	0.999056	-4.43828
ENSG00000171861	MRM3	chr17	protein_coding	0.182	3.14304	1.54198	0.128524	0.999056	-4.40463
ENSG00000109586	GALNT7	chr4	protein_coding	-0.35629	4.65283	-1.54176	0.128578	0.999056	-4.36781
ENSG00000232160	RAP2C-AS1	chrX	antisense	-0.34666	1.3863	-1.54124	0.128704	0.999056	-4.49272
ENSG00000132680	KHDC4	chr1	protein_coding	0.185423	5.59189	1.54121	0.12871	0.999056	-4.3571
ENSG00000148700	ADD3	chr10	protein_coding	-0.17105	6.32839	-1.53954	0.129117	0.999056	-4.35753
ENSG00000136295	TTYH3	chr7	protein_coding	-0.29289	5.23054	-1.53927	0.129183	0.999056	-4.36194
ENSG00000174456	C12orf76	chr12	protein_coding	0.148757	2.96168	1.53889	0.129276	0.999056	-4.41412
ENSG00000185736	ADARB2	chr10	protein_coding	0.917481	-1.37658	1.53821	0.129442	0.999056	-4.56295
ENSG00000164236	ANKRD33B	chr5	protein_coding	-0.41816	3.27216	-1.53731	0.129662	0.999056	-4.41438
ENSG00000170365	SMAD1	chr4	protein_coding	-0.2282	3.26371	-1.53724	0.12968	0.999056	-4.40932
ENSG00000174600	CMKLR1	chr12	protein_coding	-0.24993	5.56119	-1.53706	0.129722	0.999056	-4.36128
ENSG00000087076	HSD17B14	chr19	protein_coding	-0.30079	1.96487	-1.53699	0.12974	0.999056	-4.46684
ENSG00000142973	CYP4B1	chr1	protein_coding	-0.6751	1.387	-1.53684	0.129777	0.999056	-4.50824
ENSG00000177548	RABEP2	chr16	protein_coding	0.116409	3.78659	1.53643	0.129876	0.999056	-4.38504
ENSG00000125503	PPP1R12C	chr19	protein_coding	0.210604	6.00627	1.53643	0.129876	0.999056	-4.35971
ENSG00000157429	ZNF19	chr16	protein_coding	-0.31144	0.661312	-1.53615	0.129945	0.999056	-4.5264
ENSG00000279476	AC092139.3	chr16	TEC	-0.67056	1.20139	-1.53569	0.130058	0.999056	-4.50989
ENSG00000174109	C16orf91	chr16	protein_coding	0.198716	2.49257	1.53545	0.130117	0.999056	-4.43583
ENSG00000134369	NAV1	chr1	protein_coding	-0.33711	6.72215	-1.53537	0.130138	0.999056	-4.36126
ENSG00000278829	AC099811.5	chr17	sense_intronic	-0.57486	2.07788	-1.53525	0.130167	0.999056	-4.46459
ENSG00000168538	TRAPPC11	chr4	protein_coding	0.136463	6.4291	1.5352	0.130178	0.999056	-4.36091
ENSG00000085465	OVGP1	chr1	protein_coding	0.393024	3.49968	1.535	0.130229	0.999056	-4.39286
ENSG00000230177	AL080317.1	chr6	antisense	0.344433	3.26768	1.53468	0.130307	0.999056	-4.39771
ENSG00000178401	DNAJC22	chr12	protein_coding	-0.71705	-0.56289	-1.53414	0.130439	0.999056	-4.55868
ENSG00000269858	EGLN2	chr19	protein_coding	-0.41673	3.44702	-1.534	0.130473	0.999056	-4.40678
ENSG00000158195	WASF2	chr1	protein_coding	-0.17057	7.17587	-1.53393	0.130491	0.999056	-4.36405
ENSG00000183814	LIN9	chr1	protein_coding	0.195035	3.16295	1.53376	0.130532	0.999056	-4.40761
ENSG00000165113	GKAP1	chr9	protein_coding	0.211357	2.4059	1.5337	0.130547	0.999056	-4.44091
ENSG00000182606	TRAK1	chr3	protein_coding	-0.16922	6.37446	-1.53345	0.130609	0.999056	-4.36201
ENSG00000169282	KCNAB1	chr3	protein_coding	-0.57352	1.40653	-1.53342	0.130616	0.999056	-4.49061
ENSG00000115568	ZNF142	chr2	protein_coding	-0.14612	4.30102	-1.53332	0.130641	0.999056	-4.37841
ENSG00000204271	SPIN3	chrX	protein_coding	-0.28292	2.48597	-1.53311	0.130693	0.999056	-4.4475
ENSG00000075702	WDR62	chr19	protein_coding	-0.37782	0.581846	-1.53195	0.130977	0.999056	-4.52953
ENSG00000275202	AL161421.1	chr13	antisense	0.315752	2.83181	1.53118	0.131168	0.999056	-4.41856
ENSG00000102882	MAPK3	chr16	protein_coding	-0.16146	5.19086	-1.53109	0.131192	0.999056	-4.36752
ENSG00000221926	TRIM16	chr17	protein_coding	-0.23817	3.73311	-1.53105	0.131201	0.999056	-4.39217
ENSG00000073910	FRY	chr13	protein_coding	-0.32313	4.24065	-1.53067	0.131293	0.999056	-4.38213
ENSG00000178567	EPM2AIP1	chr3	protein_coding	-0.13166	4.96475	-1.53048	0.131342	0.999056	-4.37014
ENSG00000141759	TXNL4A	chr18	protein_coding	0.153127	5.05953	1.53033	0.131378	0.999056	-4.36797
ENSG00000084674	APOB	chr2	protein_coding	-1.14004	1.92172	-1.53031	0.131382	0.999056	-4.48907
ENSG00000172638	EFEMP2	chr11	protein_coding	-0.26376	4.16098	-1.52988	0.13149	0.999056	-4.38459
ENSG00000279602	AC109326.1	chr17	TEC	0.663142	0.683511	1.52944	0.131598	0.999056	-4.51209
ENSG00000259786	LINC02109	chr5	lincRNA	-0.63861	1.06754	-1.52934	0.131622	0.999056	-4.51536
ENSG00000206418	RAB12	chr18	protein_coding	0.113993	5.78171	1.52925	0.131644	0.999056	-4.36529
ENSG00000139180	NDUFA9	chr12	protein_coding	-0.13506	3.26405	-1.52919	0.13166	0.999056	-4.41243
ENSG00000146700	SSC4D	chr7	protein_coding	-1.02898	0.551543	-1.52906	0.131693	0.999056	-4.53806
ENSG00000157954	WIPI2	chr7	protein_coding	0.097656	6.13246	1.52891	0.131729	0.999056	-4.36518
ENSG00000018280	SLC11A1	chr2	protein_coding	0.280207	3.56228	1.52875	0.131768	0.999056	-4.39605
ENSG00000131037	EPS8L1	chr19	protein_coding	0.315552	7.53565	1.52849	0.131832	0.999056	-4.37256
ENSG00000197937	ZNF347	chr19	protein_coding	0.112896	4.66121	1.52812	0.131925	0.999056	-4.37338
ENSG00000237094	AL732372.2	chr1	transcribed_unprocessed_pseudogene	0.472855	0.324631	1.52803	0.131948	0.999056	-4.52338
ENSG00000103005	USB1	chr16	protein_coding	-0.33289	3.06912	-1.52747	0.132087	0.999056	-4.42209
ENSG00000141040	ZNF287	chr17	protein_coding	-0.2787	1.51747	-1.52736	0.132114	0.999056	-4.48865
ENSG00000012232	EXTL3	chr8	protein_coding	-0.38969	5.32252	-1.52733	0.132121	0.999056	-4.37022
ENSG00000084731	KIF3C	chr2	protein_coding	-0.31341	2.10137	-1.52699	0.132205	0.999056	-4.46451
ENSG00000279852	AC083964.2	chr8	TEC	-0.52704	1.41744	-1.52693	0.132221	0.999056	-4.49766
ENSG00000205628	LINC01446	chr7	lincRNA	-0.54582	1.86858	-1.52683	0.132245	0.999056	-4.47557
ENSG00000145901	TNIP1	chr5	protein_coding	0.131766	6.434	1.52641	0.132351	0.999056	-4.36725
ENSG00000197756	RPL37A	chr2	protein_coding	0.166789	7.70392	1.52637	0.132361	0.999056	-4.37435
ENSG00000108298	RPL19	chr17	protein_coding	0.129161	8.61173	1.5263	0.132378	0.999056	-4.38545
ENSG00000253873	PCDHGA11	chr5	protein_coding	-0.30512	2.1223	-1.5259	0.132477	0.999056	-4.4665
ENSG00000112379	ARFGEF3	chr6	protein_coding	-0.2248	5.02014	-1.52548	0.132582	0.999056	-4.37341
ENSG00000102879	CORO1A	chr16	protein_coding	-0.34468	3.68464	-1.52493	0.132717	0.999056	-4.40318
ENSG00000261338	AC021016.2	chr2	sense_overlapping	-0.31714	0.802216	-1.52486	0.132735	0.999056	-4.52179
ENSG00000152284	TCF7L1	chr2	protein_coding	-0.54585	0.567203	-1.52361	0.133048	0.999056	-4.53195
ENSG00000152464	RPP38	chr10	protein_coding	0.127645	3.3873	1.52359	0.133053	0.999056	-4.40515
ENSG00000009830	POMT2	chr14	protein_coding	-0.11555	4.63763	-1.52355	0.133061	0.999056	-4.37894
ENSG00000283156	AC068620.3	chr4	transcribed_unprocessed_pseudogene	0.384652	0.144605	1.52307	0.133182	0.999056	-4.53248
ENSG00000134905	CARS2	chr13	protein_coding	-0.16977	4.29299	-1.52301	0.133196	0.999056	-4.38549
ENSG00000099308	MAST3	chr19	protein_coding	-0.32715	2.45611	-1.52269	0.133278	0.999056	-4.45065
ENSG00000130255	RPL36	chr19	protein_coding	0.14515	6.70387	1.52254	0.133316	0.999056	-4.37068
ENSG00000184900	SUMO3	chr21	protein_coding	0.160876	5.97276	1.52243	0.133342	0.999056	-4.36994
ENSG00000063660	GPC1	chr2	protein_coding	-0.24379	5.50094	-1.52242	0.133345	0.999056	-4.3721
ENSG00000124731	TREM1	chr6	protein_coding	0.598344	3.34802	1.52234	0.133365	0.999056	-4.40133
ENSG00000223496	EXOSC6	chr16	protein_coding	-0.21246	5.10261	-1.52223	0.133393	0.999056	-4.37498
ENSG00000146828	SLC12A9	chr7	protein_coding	-0.221	5.05415	-1.52215	0.133411	0.999056	-4.37553
ENSG00000183864	TOB2	chr22	protein_coding	-0.09879	5.58795	-1.52201	0.133446	0.999056	-4.37162
ENSG00000101146	RAE1	chr20	protein_coding	0.143076	5.08123	1.52193	0.133467	0.999056	-4.37387
ENSG00000149658	YTHDF1	chr20	protein_coding	-0.09488	5.89164	-1.52182	0.133495	0.999056	-4.37072
ENSG00000162881	OXER1	chr2	protein_coding	-0.47069	0.311747	-1.5218	0.1335	0.999056	-4.53415
ENSG00000184575	XPOT	chr12	protein_coding	-0.11999	6.72797	-1.52163	0.133543	0.999056	-4.37127
ENSG00000224083	MTCO1P11	chr9	unprocessed_pseudogene	-0.76049	-0.80495	-1.52161	0.133548	0.999056	-4.56218
ENSG00000001460	STPG1	chr1	protein_coding	0.300529	1.49371	1.52105	0.133688	0.999056	-4.48065
ENSG00000198734	F5	chr1	protein_coding	-0.37042	7.55497	-1.52102	0.133694	0.999056	-4.37578
ENSG00000258056	AC009779.2	chr12	antisense	0.275199	3.10886	1.5203	0.133876	0.999056	-4.41605
ENSG00000147799	ARHGAP39	chr8	protein_coding	-0.21531	1.55215	-1.52008	0.13393	0.999056	-4.49023
ENSG00000181634	TNFSF15	chr9	protein_coding	-0.27855	4.0023	-1.51992	0.13397	0.999056	-4.39509
ENSG00000133112	TPT1	chr13	protein_coding	0.162376	10.3524	1.5197	0.134025	0.999056	-4.41973
ENSG00000163378	EOGT	chr3	protein_coding	-0.19525	5.10002	-1.51916	0.134162	0.999056	-4.37659
ENSG00000164331	ANKRA2	chr5	protein_coding	0.135801	4.30887	1.51912	0.134171	0.999056	-4.38433
ENSG00000007312	CD79B	chr17	protein_coding	0.499833	0.677431	1.51909	0.134179	0.999056	-4.50622
ENSG00000147364	FBXO25	chr8	protein_coding	-0.14833	4.92951	-1.51841	0.13435	0.999056	-4.37873
ENSG00000076928	ARHGEF1	chr19	protein_coding	-0.1764	4.67144	-1.51811	0.134426	0.999056	-4.38239
ENSG00000186472	PCLO	chr7	protein_coding	-0.64279	2.74759	-1.51762	0.134548	0.999056	-4.44744
ENSG00000126858	RHOT1	chr17	protein_coding	0.135531	6.23417	1.51736	0.134614	0.999056	-4.37358
ENSG00000106245	BUD31	chr7	protein_coding	0.141783	5.0076	1.51682	0.134751	0.999056	-4.37783
ENSG00000010295	IFFO1	chr12	protein_coding	-0.24602	2.60976	-1.51563	0.135051	0.999056	-4.44825
ENSG00000214455	RCN1P2	chr13	processed_pseudogene	-0.95353	0.674439	-1.5145	0.135337	0.999056	-4.53878
ENSG00000154429	CCSAP	chr1	protein_coding	0.466765	9.1707	1.51449	0.135339	0.999056	-4.40405
ENSG00000197451	HNRNPAB	chr5	protein_coding	-0.11321	5.90089	-1.51448	0.135342	0.999056	-4.37606
ENSG00000113578	FGF1	chr5	protein_coding	-0.37915	1.77037	-1.5142	0.135413	0.999056	-4.48124
ENSG00000162849	KIF26B	chr1	protein_coding	-0.40309	1.55662	-1.5134	0.135616	0.999056	-4.49747
ENSG00000003400	CASP10	chr2	protein_coding	-0.231	4.44215	-1.51337	0.135624	0.999056	-4.38872
ENSG00000149177	PTPRJ	chr11	protein_coding	-0.17801	7.51286	-1.51335	0.135628	0.999056	-4.38062
ENSG00000119684	MLH3	chr14	protein_coding	0.130446	5.78808	1.513	0.135716	0.999056	-4.37705
ENSG00000023318	ERP44	chr9	protein_coding	0.229388	7.60893	1.51197	0.135978	0.999056	-4.38401
ENSG00000109180	OCIAD1	chr4	protein_coding	0.105099	6.5104	1.51156	0.136083	0.999056	-4.37808
ENSG00000142875	PRKACB	chr1	protein_coding	-0.20472	4.9239	-1.5108	0.136276	0.999056	-4.38411
ENSG00000137509	PRCP	chr11	protein_coding	-0.23737	7.1364	-1.51069	0.136303	0.999056	-4.38042
ENSG00000131899	LLGL1	chr17	protein_coding	-0.16279	3.41679	-1.51032	0.136398	0.999056	-4.41657
ENSG00000166529	ZSCAN21	chr7	protein_coding	0.143999	3.12437	1.51031	0.136399	0.999056	-4.42192
ENSG00000001167	NFYA	chr6	protein_coding	-0.17673	4.92185	-1.51023	0.13642	0.999056	-4.38463
ENSG00000118181	RPS25	chr11	protein_coding	0.149011	7.25798	1.51007	0.136462	0.999056	-4.3821
ENSG00000112592	TBP	chr6	protein_coding	0.122503	4.25356	1.50958	0.136586	0.999056	-4.39158
ENSG00000065802	ASB1	chr2	protein_coding	-0.19525	3.52038	-1.50931	0.136654	0.999056	-4.4132
ENSG00000144395	CCDC150	chr2	protein_coding	-0.38842	0.295675	-1.50908	0.136713	0.999056	-4.53805
ENSG00000167613	LAIR1	chr19	protein_coding	-0.31486	2.98627	-1.50894	0.136749	0.999056	-4.43477
ENSG00000111344	RASAL1	chr12	protein_coding	0.406373	-0.0251	1.50877	0.136792	0.999056	-4.54032
ENSG00000163751	CPA3	chr3	protein_coding	-0.87182	-0.05729	-1.50854	0.136851	0.999056	-4.55176
ENSG00000197728	RPS26	chr12	protein_coding	-0.27706	6.1809	-1.50818	0.136944	0.999056	-4.38039
ENSG00000118257	NRP2	chr2	protein_coding	-0.21162	6.9155	-1.50701	0.137242	0.999056	-4.38204
ENSG00000172732	MUS81	chr11	protein_coding	0.115312	4.404	1.50682	0.137292	0.999056	-4.39128
ENSG00000275342	PRAG1	chr8	protein_coding	-0.32376	1.58848	-1.50616	0.137461	0.999056	-4.49814
ENSG00000134851	TMEM165	chr4	protein_coding	-0.11254	6.13418	-1.50611	0.137473	0.999056	-4.38175
ENSG00000101189	MRGBP	chr20	protein_coding	0.160193	4.21398	1.5061	0.137476	0.999056	-4.39485
ENSG00000147403	RPL10	chrX	protein_coding	0.174455	8.44262	1.50594	0.137516	0.999056	-4.39599
ENSG00000131374	TBC1D5	chr3	protein_coding	-0.08925	6.52531	-1.50561	0.1376	0.999056	-4.38227
ENSG00000070404	FSTL3	chr19	protein_coding	0.861478	7.7892	1.50415	0.137976	0.999056	-4.39506
ENSG00000168282	MGAT2	chr14	protein_coding	-0.19873	5.02583	-1.50358	0.138121	0.999056	-4.38812
ENSG00000051825	MPHOSPH9	chr12	protein_coding	-0.1396	4.43692	-1.50337	0.138176	0.999056	-4.39515
ENSG00000172273	HINFP	chr11	protein_coding	0.134603	3.27812	1.50321	0.138216	0.999056	-4.4205
ENSG00000060558	GNA15	chr19	protein_coding	-0.27379	3.0838	-1.5032	0.13822	0.999056	-4.4317
ENSG00000115109	EPB41L5	chr2	protein_coding	0.132771	5.42923	1.5024	0.138426	0.999056	-4.38542
ENSG00000173546	CSPG4	chr15	protein_coding	-0.38175	5.20802	-1.50233	0.138445	0.999056	-4.38783
ENSG00000150457	LATS2	chr13	protein_coding	-0.17063	6.00172	-1.50219	0.13848	0.999056	-4.38472
ENSG00000158301	GPRASP2	chrX	protein_coding	-0.20243	3.43377	-1.5016	0.138632	0.999056	-4.42291
ENSG00000144445	KANSL1L	chr2	protein_coding	0.164517	4.99643	1.50137	0.138691	0.999056	-4.38819
ENSG00000141858	SAMD1	chr19	protein_coding	-0.18226	3.54951	-1.50124	0.138726	0.999056	-4.41716
ENSG00000272275	AC092687.3	chr2	lincRNA	0.405228	1.90688	1.50123	0.138727	0.999056	-4.46946
ENSG00000253953	PCDHGB4	chr5	protein_coding	-0.4433	2.01632	-1.50103	0.13878	0.999056	-4.48085
ENSG00000165819	METTL3	chr14	protein_coding	0.116664	5.00534	1.5009	0.138812	0.999056	-4.38882
ENSG00000157150	TIMP4	chr3	protein_coding	-0.50306	2.35642	-1.50086	0.138822	0.999056	-4.46094
ENSG00000135605	TEC	chr4	protein_coding	0.185789	2.31127	1.5008	0.13884	0.999056	-4.45346
ENSG00000105612	DNASE2	chr19	protein_coding	0.208901	4.61926	1.50031	0.138965	0.999056	-4.39183
ENSG00000157869	RAB28	chr4	protein_coding	0.097502	4.14059	1.50016	0.139005	0.999056	-4.40046
ENSG00000280228	AC079753.1	chr2	TEC	-0.80392	-0.66279	-1.49999	0.139047	0.999056	-4.56313
ENSG00000145996	CDKAL1	chr6	protein_coding	0.109271	5.13075	1.49995	0.139059	0.999056	-4.38859
ENSG00000122026	RPL21	chr13	protein_coding	0.150698	7.95012	1.49973	0.139114	0.999056	-4.3943
ENSG00000246082	NUDT16P1	chr3	transcribed_unitary_pseudogene	-0.44752	0.460714	-1.4996	0.139148	0.999056	-4.53612
ENSG00000150893	FREM2	chr13	protein_coding	-0.33587	4.5882	-1.49948	0.13918	0.999056	-4.39566
ENSG00000177599	ZNF491	chr19	protein_coding	-0.23568	0.988558	-1.49915	0.139265	0.999056	-4.51818
ENSG00000004399	PLXND1	chr3	protein_coding	-0.21075	7.52039	-1.49907	0.139286	0.999056	-4.39038
ENSG00000038382	TRIO	chr5	protein_coding	-0.15958	7.26116	-1.49872	0.139377	0.999056	-4.38933
ENSG00000049283	EPN3	chr17	protein_coding	-0.31129	3.2336	-1.4984	0.139459	0.999056	-4.4312
ENSG00000111786	SRSF9	chr12	protein_coding	0.123305	6.0664	1.49836	0.13947	0.999056	-4.38723
ENSG00000105339	DENND3	chr8	protein_coding	-0.33468	4.38884	-1.49804	0.139552	0.999056	-4.40035
ENSG00000157404	KIT	chr4	protein_coding	0.40418	3.83131	1.49777	0.139622	0.999056	-4.40579
ENSG00000172270	BSG	chr19	protein_coding	0.188914	8.58953	1.49759	0.139669	0.999056	-4.40324
ENSG00000162994	CLHC1	chr2	protein_coding	0.339377	2.37325	1.49731	0.139741	0.999056	-4.45035
ENSG00000164045	CDC25A	chr3	protein_coding	-0.38226	2.3911	-1.49701	0.139819	0.999056	-4.46828
ENSG00000148229	POLE3	chr9	protein_coding	0.152289	5.29577	1.49667	0.139909	0.999056	-4.3901
ENSG00000163814	CDCP1	chr3	protein_coding	-0.41182	3.84108	-1.49636	0.139987	0.999056	-4.41248
ENSG00000141497	ZMYND15	chr17	protein_coding	0.412714	-0.02886	1.49597	0.140089	0.999056	-4.54145
ENSG00000143753	DEGS1	chr1	protein_coding	0.183418	7.24502	1.49593	0.140101	0.999056	-4.39197
ENSG00000076604	TRAF4	chr17	protein_coding	-0.23872	4.45327	-1.49587	0.140117	0.999056	-4.40015
ENSG00000104369	JPH1	chr8	protein_coding	0.603147	-0.33696	1.49565	0.140173	0.999056	-4.54838
ENSG00000169855	ROBO1	chr3	protein_coding	-0.245	4.43589	-1.49561	0.140183	0.999056	-4.40122
ENSG00000138759	FRAS1	chr4	protein_coding	-0.36846	5.8443	-1.49543	0.140231	0.999056	-4.38991
ENSG00000178177	LCORL	chr4	protein_coding	-0.12488	4.90078	-1.49514	0.140305	0.999056	-4.39439
ENSG00000160818	GPATCH4	chr1	protein_coding	-0.18311	2.80174	-1.49499	0.140346	0.999056	-4.44843
ENSG00000246430	LINC00968	chr8	lincRNA	-0.5412	1.28367	-1.49479	0.140397	0.999056	-4.5067
ENSG00000068724	TTC7A	chr2	protein_coding	-0.16802	5.67802	-1.49445	0.140485	0.999056	-4.39071
ENSG00000135966	TGFBRAP1	chr2	protein_coding	-0.09285	5.37123	-1.49409	0.140579	0.999056	-4.39194
ENSG00000234912	SNHG20	chr17	sense_overlapping	-0.27095	1.24372	-1.49324	0.140802	0.999056	-4.51317
ENSG00000135127	BICDL1	chr12	protein_coding	-0.31855	1.86218	-1.49279	0.14092	0.999056	-4.48642
ENSG00000184162	NR2C2AP	chr19	protein_coding	0.221578	2.00229	1.49186	0.141163	0.999056	-4.47173
ENSG00000214376	VSTM5	chr11	protein_coding	-0.49804	2.7863	-1.49175	0.14119	0.999056	-4.45056
ENSG00000188511	C22orf34	chr22	lincRNA	-0.39784	0.681356	-1.49158	0.141235	0.999056	-4.52701
ENSG00000117713	ARID1A	chr1	protein_coding	-0.19244	7.03087	-1.49145	0.141269	0.999056	-4.3934
ENSG00000279289	AL136164.3	chr6	TEC	-0.56147	2.08573	-1.49133	0.1413	0.999056	-4.48305
ENSG00000169495	HTRA4	chr8	protein_coding	0.728935	6.14303	1.49012	0.141619	0.999056	-4.39342
ENSG00000112299	VNN1	chr6	protein_coding	-0.45375	2.06476	-1.49	0.141649	0.999056	-4.48421
ENSG00000230124	ACBD6	chr1	protein_coding	0.133434	5.46555	1.48965	0.141741	0.999056	-4.39434
ENSG00000174282	ZBTB4	chr17	protein_coding	0.227656	1.34731	1.48912	0.14188	0.999056	-4.49821
ENSG00000081479	LRP2	chr2	protein_coding	-0.36711	7.67449	-1.48909	0.141889	0.999056	-4.3981
ENSG00000196387	ZNF140	chr12	protein_coding	0.142927	4.63537	1.48844	0.142059	0.999056	-4.40015
ENSG00000180011	ZADH2	chr18	protein_coding	-0.12323	5.56898	-1.4882	0.142122	0.999056	-4.39551
ENSG00000088247	KHSRP	chr19	protein_coding	-0.12017	6.49156	-1.48819	0.142124	0.999056	-4.39462
ENSG00000238363	SNORA13	chr5	snoRNA	-0.76588	-0.65705	-1.48815	0.142136	0.999056	-4.56582
ENSG00000167566	NCKAP5L	chr12	protein_coding	-0.22908	4.67483	-1.48707	0.14242	0.999056	-4.40207
ENSG00000160991	ORAI2	chr7	protein_coding	-0.24803	3.25546	-1.48684	0.142481	0.999056	-4.43264
ENSG00000242828	AC068756.1	chr3	lincRNA	0.735345	0.800683	1.48671	0.142515	0.999056	-4.51434
ENSG00000172840	PDP2	chr16	protein_coding	-0.21962	3.97983	-1.4866	0.142544	0.999056	-4.41409
ENSG00000249859	PVT1	chr8	lincRNA	-0.35056	1.74351	-1.48657	0.14255	0.999056	-4.49427
ENSG00000171303	KCNK3	chr2	protein_coding	-0.3676	5.52237	-1.4865	0.142571	0.999056	-4.39698
ENSG00000143748	NVL	chr1	protein_coding	0.181623	5.49238	1.48622	0.142643	0.999056	-4.39667
ENSG00000167685	ZNF444	chr19	protein_coding	-0.17611	3.19228	-1.4858	0.142754	0.999056	-4.43653
ENSG00000133742	CA1	chr8	protein_coding	-0.76229	2.74131	-1.48575	0.142767	0.999056	-4.45313
ENSG00000136003	ISCU	chr12	protein_coding	0.159119	6.5469	1.48573	0.142773	0.999056	-4.39656
ENSG00000170802	FOXN2	chr2	protein_coding	-0.18609	6.6472	-1.48538	0.142865	0.999056	-4.39681
ENSG00000100311	PDGFB	chr22	protein_coding	-0.19645	6.17943	-1.48497	0.142974	0.999056	-4.39684
ENSG00000151229	SLC2A13	chr12	protein_coding	-0.14091	4.24818	-1.48479	0.143022	0.999056	-4.40958
ENSG00000180228	PRKRA	chr2	protein_coding	0.125979	4.24687	1.4847	0.143046	0.999056	-4.40781
ENSG00000130956	HABP4	chr9	protein_coding	-0.24631	1.95565	-1.4847	0.143046	0.999056	-4.4828
ENSG00000132356	PRKAA1	chr5	protein_coding	0.104896	6.24576	1.48458	0.143076	0.999056	-4.39706
ENSG00000186174	BCL9L	chr11	protein_coding	-0.22121	6.91252	-1.48444	0.143114	0.999056	-4.39798
ENSG00000254024	AP001207.3	chr8	antisense	0.291543	1.50843	1.48423	0.143169	0.999056	-4.48619
ENSG00000150681	RGS18	chr1	protein_coding	-0.44625	2.11611	-1.48418	0.143182	0.999056	-4.47961
ENSG00000186318	BACE1	chr11	protein_coding	-0.22738	4.44388	-1.48403	0.143221	0.999056	-4.40758
ENSG00000146263	MMS22L	chr6	protein_coding	-0.18873	3.62635	-1.48393	0.143248	0.999056	-4.42364
ENSG00000154162	CDH12	chr5	protein_coding	-1.28432	-1.01683	-1.48387	0.143265	0.999056	-4.56566
ENSG00000163608	NEPRO	chr3	protein_coding	0.09121	4.92787	1.48376	0.143294	0.999056	-4.40102
ENSG00000175857	GAPT	chr5	protein_coding	-0.53843	0.10926	-1.48361	0.143333	0.999056	-4.54974
ENSG00000180155	LYNX1	chr8	protein_coding	-0.51991	1.84127	-1.48359	0.14334	0.999056	-4.49066
ENSG00000133026	MYH10	chr17	protein_coding	-0.20226	7.81974	-1.4834	0.14339	0.999056	-4.40284
ENSG00000166716	ZNF592	chr15	protein_coding	-0.1054	5.54363	-1.48286	0.143533	0.999056	-4.39926
ENSG00000204397	CARD16	chr11	protein_coding	-0.28932	3.89121	-1.48263	0.143593	0.999056	-4.41714
ENSG00000149541	B3GAT3	chr11	protein_coding	0.188773	4.36742	1.48248	0.143632	0.999056	-4.4069
ENSG00000213213	CCDC183	chr9	protein_coding	0.372688	0.0612508	1.48153	0.143884	0.999056	-4.53849
ENSG00000240356	RPL23AP7	chr2	transcribed_processed_pseudogene	0.312457	1.19632	1.48133	0.143938	0.999056	-4.50639
ENSG00000123178	SPRYD7	chr13	protein_coding	-0.20854	4.25719	-1.48124	0.143961	0.999056	-4.41227
ENSG00000109501	WFS1	chr4	protein_coding	0.336087	6.64302	1.48077	0.144087	0.999056	-4.40043
ENSG00000133704	IPO8	chr12	protein_coding	-0.14293	5.79233	-1.48075	0.144091	0.999056	-4.40022
ENSG00000130813	C19orf66	chr19	protein_coding	-0.1832	2.97684	-1.48036	0.144196	0.999056	-4.44602
ENSG00000162139	NEU3	chr11	protein_coding	-0.19561	2.92586	-1.47993	0.144309	0.999056	-4.4478
ENSG00000182759	MAFA	chr8	protein_coding	-0.51365	0.553212	-1.47961	0.144396	0.999056	-4.54211
ENSG00000146278	PNRC1	chr6	protein_coding	0.113851	7.19823	1.47951	0.144422	0.999056	-4.40262
ENSG00000198053	SIRPA	chr20	protein_coding	-0.16667	5.75325	-1.47894	0.144573	0.999056	-4.40162
ENSG00000237854	LINC00674	chr17	transcribed_unprocessed_pseudogene	-0.21225	2.33838	-1.47764	0.14492	0.999056	-4.47227
ENSG00000253313	C1orf210	chr1	protein_coding	-0.32639	1.26984	-1.47747	0.144966	0.999056	-4.51529
ENSG00000118407	FILIP1	chr6	protein_coding	-0.36016	3.79516	-1.47729	0.145013	0.999056	-4.42391
ENSG00000179869	ABCA13	chr7	protein_coding	0.421034	0.305793	1.47715	0.145052	0.999056	-4.53346
ENSG00000171503	ETFDH	chr4	protein_coding	0.194653	5.84129	1.47706	0.145077	0.999056	-4.40247
ENSG00000184371	CSF1	chr1	protein_coding	-0.28031	5.04925	-1.47705	0.145078	0.999056	-4.40615
ENSG00000019549	SNAI2	chr8	protein_coding	-0.38245	3.56385	-1.47686	0.145129	0.999056	-4.43162
ENSG00000105499	PLA2G4C	chr19	protein_coding	-0.29237	2.57084	-1.47666	0.145183	0.999056	-4.46021
ENSG00000279495	AL928654.4	chr14	TEC	0.218458	2.83711	1.47659	0.145201	0.999056	-4.44487
ENSG00000239828	AC063944.1	chr3	lincRNA	-0.34385	2.69409	-1.47648	0.145232	0.999056	-4.46021
ENSG00000180438	TPRXL	chr3	transcribed_processed_pseudogene	-0.29998	4.74684	-1.47635	0.145266	0.999056	-4.40862
ENSG00000139233	LLPH	chr12	protein_coding	0.132984	3.40622	1.47635	0.145267	0.999056	-4.4294
ENSG00000166402	TUB	chr11	protein_coding	-0.2979	2.51219	-1.47588	0.145391	0.999056	-4.46845
ENSG00000184574	LPAR5	chr12	protein_coding	-0.32772	2.78962	-1.4757	0.145439	0.999056	-4.45701
ENSG00000126215	XRCC3	chr14	protein_coding	-0.23637	2.56246	-1.47561	0.145463	0.999056	-4.46483
ENSG00000254453	NAV2-AS2	chr11	antisense	0.428463	0.059905	1.4755	0.145494	0.999056	-4.53984
ENSG00000254285	KRT8P3	chr8	processed_pseudogene	0.422489	1.74572	1.47528	0.145552	0.999056	-4.47642
ENSG00000180178	FAR2P1	chr2	transcribed_unprocessed_pseudogene	-0.99032	0.0152588	-1.47507	0.145609	0.999056	-4.55774
ENSG00000152128	TMEM163	chr2	protein_coding	-0.53078	1.26232	-1.47467	0.145716	0.999056	-4.51271
ENSG00000203414	BTBD7P1	chr10	processed_pseudogene	0.263537	1.438	1.47449	0.145765	0.999056	-4.49409
ENSG00000134809	TIMM10	chr11	protein_coding	-0.22196	2.691	-1.4744	0.145788	0.999056	-4.46148
ENSG00000137656	BUD13	chr11	protein_coding	0.123206	4.35067	1.47395	0.145908	0.999056	-4.41272
ENSG00000121104	FAM117A	chr17	protein_coding	-0.26354	1.87567	-1.47394	0.145913	0.999056	-4.49133
ENSG00000187800	PEAR1	chr1	protein_coding	-0.297	3.66667	-1.47359	0.146006	0.999056	-4.42778
ENSG00000169122	FAM110B	chr8	protein_coding	-0.31974	2.17692	-1.47351	0.146026	0.999056	-4.48069
ENSG00000121057	AKAP1	chr17	protein_coding	-0.12694	4.01013	-1.47347	0.146038	0.999056	-4.4207
ENSG00000189212	DPY19L2P1	chr7	transcribed_unprocessed_pseudogene	0.443041	0.506987	1.47334	0.146074	0.999056	-4.53167
ENSG00000159216	RUNX1	chr21	protein_coding	-0.30919	4.41974	-1.47299	0.146167	0.999056	-4.41551
ENSG00000189292	ALKAL2	chr2	protein_coding	-0.58154	0.694534	-1.47269	0.146248	0.999056	-4.54274
ENSG00000165572	KBTBD6	chr13	protein_coding	-0.16742	3.30481	-1.47265	0.146259	0.999056	-4.43954
ENSG00000277152	AC110048.2	chr15	lincRNA	-0.57278	2.08101	-1.47217	0.146388	0.999056	-4.48468
ENSG00000280734	LINC01232	chr13	processed_transcript	-0.3208	1.19088	-1.47212	0.146401	0.999056	-4.51796
ENSG00000078808	SDF4	chr1	protein_coding	0.181662	7.16129	1.47106	0.146687	0.999056	-4.40842
ENSG00000203645	LINC00501	chr3	lincRNA	1.22341	-2.53092	1.47095	0.146717	0.999056	-4.578
ENSG00000137802	MAPKBP1	chr15	protein_coding	-0.17783	5.04439	-1.47091	0.146727	0.999056	-4.4097
ENSG00000116991	SIPA1L2	chr1	protein_coding	-0.25319	6.00549	-1.47077	0.146765	0.999056	-4.40699
ENSG00000205847	OR7E91P	chr2	transcribed_unprocessed_pseudogene	0.435729	0.232387	1.47075	0.14677	0.999056	-4.53756
ENSG00000182670	TTC3	chr21	protein_coding	-0.15077	7.46083	-1.46948	0.147113	0.999056	-4.41013
ENSG00000170852	KBTBD2	chr7	protein_coding	0.12113	6.64145	1.46906	0.147227	0.999056	-4.40839
ENSG00000198720	ANKRD13B	chr17	protein_coding	-0.46708	-0.01866	-1.469	0.147243	0.999056	-4.55426
ENSG00000166188	ZNF319	chr16	protein_coding	-0.15066	3.48556	-1.46894	0.14726	0.999056	-4.43543
ENSG00000106144	CASP2	chr7	protein_coding	-0.1319	5.3514	-1.46893	0.147262	0.999056	-4.4094
ENSG00000082512	TRAF5	chr1	protein_coding	-0.22029	3.2009	-1.46883	0.147289	0.999056	-4.44522
ENSG00000233581	AC069155.1	chr2	antisense	-1.25659	-1.15816	-1.4688	0.147298	0.999056	-4.57604
ENSG00000105877	DNAH11	chr7	protein_coding	0.603026	4.01135	1.46825	0.147447	0.999056	-4.41608
ENSG00000276248	AL442125.1	chr13	sense_intronic	-0.53151	0.809944	-1.46794	0.147529	0.999056	-4.53195
ENSG00000273749	CYFIP1	chr15	protein_coding	-0.1364	7.10489	-1.46781	0.147566	0.999056	-4.41001
ENSG00000175137	SH3BP5L	chr1	protein_coding	0.144682	5.33278	1.46758	0.147628	0.999056	-4.41012
ENSG00000142207	URB1	chr21	protein_coding	-0.18636	4.78169	-1.46751	0.147647	0.999056	-4.41443
ENSG00000120328	PCDHB12	chr5	protein_coding	-0.43903	0.171067	-1.4673	0.147704	0.999056	-4.54791
ENSG00000076716	GPC4	chrX	protein_coding	-0.34269	5.03523	-1.467	0.147784	0.999056	-4.41302
ENSG00000158717	RNF166	chr16	protein_coding	-0.18726	2.96984	-1.46699	0.147786	0.999056	-4.45117
ENSG00000154856	APCDD1	chr18	protein_coding	-0.37799	4.59476	-1.46687	0.14782	0.999056	-4.41668
ENSG00000065320	NTN1	chr17	protein_coding	-0.34807	2.05784	-1.46668	0.147871	0.999056	-4.48549
ENSG00000148655	LRMDA	chr10	protein_coding	-0.37087	1.98276	-1.46651	0.147916	0.999056	-4.49214
ENSG00000138686	BBS7	chr4	protein_coding	0.127738	3.1749	1.46618	0.148008	0.999056	-4.44082
ENSG00000103342	GSPT1	chr16	protein_coding	-0.08402	6.96323	-1.46602	0.14805	0.999056	-4.41092
ENSG00000148143	ZNF462	chr9	protein_coding	-0.19968	6.02812	-1.46519	0.148276	0.999056	-4.41084
ENSG00000129071	MBD4	chr3	protein_coding	0.091583	5.04698	1.46501	0.148326	0.999056	-4.413
ENSG00000156502	SUPV3L1	chr10	protein_coding	0.107391	4.27208	1.46489	0.148358	0.999056	-4.41952
ENSG00000186026	ZNF284	chr19	protein_coding	-0.25858	0.879001	-1.46462	0.148431	0.999056	-4.52915
ENSG00000173917	HOXB2	chr17	protein_coding	0.456566	1.65942	1.46403	0.148592	0.999056	-4.48984
ENSG00000071894	CPSF1	chr8	protein_coding	-0.17663	4.2237	-1.46396	0.14861	0.999056	-4.42313
ENSG00000164306	PRIMPOL	chr4	protein_coding	0.151468	3.69508	1.46317	0.148827	0.999056	-4.42895
ENSG00000078295	ADCY2	chr5	protein_coding	0.387702	2.12887	1.46297	0.148882	0.999056	-4.4713
ENSG00000124787	RPP40	chr6	protein_coding	-0.2544	1.44044	-1.46254	0.148997	0.999056	-4.51232
ENSG00000115325	DOK1	chr2	protein_coding	-0.22871	2.48763	-1.46243	0.149028	0.999056	-4.47236
ENSG00000100031	GGT1	chr22	protein_coding	-0.47199	0.951028	-1.46225	0.149078	0.999056	-4.52942
ENSG00000130300	PLVAP	chr19	protein_coding	-0.31564	5.13555	-1.46206	0.149129	0.999056	-4.41505
ENSG00000186094	AGBL4	chr1	protein_coding	-0.35953	0.395636	-1.46146	0.149293	0.999056	-4.54292
ENSG00000120658	ENOX1	chr13	protein_coding	-0.25984	1.76893	-1.46136	0.149321	0.999056	-4.4983
ENSG00000235859	AC006978.1	chr7	processed_pseudogene	0.190588	3.33055	1.46081	0.14947	0.999056	-4.43811
ENSG00000213585	VDAC1	chr5	protein_coding	0.161323	7.25552	1.46062	0.149524	0.999056	-4.41574
ENSG00000101144	BMP7	chr20	protein_coding	-0.24919	5.98137	-1.46018	0.149642	0.999056	-4.41441
ENSG00000130429	ARPC1B	chr7	protein_coding	-0.27314	1.37181	-1.46013	0.149656	0.999056	-4.5136
ENSG00000175274	TP53I11	chr11	protein_coding	-0.26127	4.86202	-1.45981	0.149745	0.999056	-4.4186
ENSG00000225968	ELFN1	chr7	protein_coding	-0.47387	0.4618	-1.4596	0.149801	0.999056	-4.54374
ENSG00000278897	AC020951.1	chr19	TEC	-0.49661	0.307361	-1.45888	0.149998	0.999056	-4.54661
ENSG00000135372	NAT10	chr11	protein_coding	-0.11687	5.16278	-1.45863	0.150069	0.999056	-4.41742
ENSG00000117308	GALE	chr1	protein_coding	0.245389	5.39353	1.45859	0.150079	0.999056	-4.41586
ENSG00000054967	RELT	chr11	protein_coding	0.193721	3.28626	1.45814	0.150203	0.999056	-4.4412
ENSG00000104626	ERI1	chr8	protein_coding	0.252512	3.88841	1.45786	0.150279	0.999056	-4.42837
ENSG00000132718	SYT11	chr1	protein_coding	-0.28956	4.35884	-1.45681	0.150568	0.999056	-4.42506
ENSG00000069702	TGFBR3	chr1	protein_coding	0.217308	9.25873	1.45644	0.150671	0.999056	-4.43479
ENSG00000089154	GCN1	chr12	protein_coding	-0.15593	7.12466	-1.45642	0.150677	0.999056	-4.41776
ENSG00000145779	TNFAIP8	chr5	protein_coding	0.236396	6.97561	1.45635	0.150694	0.999056	-4.41798
ENSG00000110628	SLC22A18	chr11	protein_coding	-0.39819	1.22554	-1.45623	0.150729	0.999056	-4.52532
ENSG00000116729	WLS	chr1	protein_coding	-0.23446	6.33449	-1.45595	0.150805	0.999056	-4.41722
ENSG00000119242	CCDC92	chr12	protein_coding	-0.18983	2.07211	-1.45587	0.150826	0.999056	-4.48601
ENSG00000197859	ADAMTSL2	chr9	protein_coding	-0.48895	1.02403	-1.45578	0.150851	0.999056	-4.53359
ENSG00000179476	C14orf28	chr14	protein_coding	0.148248	2.64232	1.4557	0.150874	0.999056	-4.46137
ENSG00000267834	AL592211.1	chr9	lincRNA	-0.57719	-0.31306	-1.45539	0.150959	0.999056	-4.55975
ENSG00000123201	GUCY1B2	chr13	transcribed_unitary_pseudogene	-0.72148	-0.07467	-1.45532	0.15098	0.999056	-4.56002
ENSG00000106993	CDC37L1	chr9	protein_coding	0.16489	4.53254	1.45523	0.151003	0.999056	-4.42256
ENSG00000244627	TPTEP2	chr22	transcribed_unprocessed_pseudogene	-0.41083	0.884358	-1.45488	0.151099	0.999056	-4.52963
ENSG00000233237	LINC00472	chr6	lincRNA	-0.39075	2.73462	-1.45455	0.151191	0.999056	-4.46785
ENSG00000118482	PHF3	chr6	protein_coding	0.102881	8.12315	1.45444	0.151222	0.999056	-4.42444
ENSG00000089902	RCOR1	chr14	protein_coding	-0.12102	6.66765	-1.45438	0.15124	0.999056	-4.41852
ENSG00000135549	PKIB	chr6	protein_coding	0.35915	8.11702	1.45427	0.151269	0.999056	-4.42533
ENSG00000055130	CUL1	chr7	protein_coding	0.099717	6.82588	1.4541	0.151315	0.999056	-4.41898
ENSG00000213995	NAXD	chr13	protein_coding	0.141656	5.62306	1.45407	0.151325	0.999056	-4.41878
ENSG00000128872	TMOD2	chr15	protein_coding	-0.2332	3.59465	-1.45394	0.151361	0.999056	-4.44001
ENSG00000272602	ZNF595	chr4	protein_coding	-0.19017	4.80165	-1.45352	0.151476	0.999056	-4.42304
ENSG00000071859	FAM50A	chrX	protein_coding	0.129878	5.27622	1.4532	0.151565	0.999056	-4.42005
ENSG00000112039	FANCE	chr6	protein_coding	0.194341	5.21039	1.45309	0.151594	0.999056	-4.42024
ENSG00000204131	NHSL2	chrX	protein_coding	-0.33463	3.86326	-1.45297	0.151628	0.999056	-4.43474
ENSG00000141560	FN3KRP	chr17	protein_coding	-0.1759	4.35144	-1.45284	0.151664	0.999056	-4.42706
ENSG00000202538	RNU4-2	chr12	snRNA	0.214898	5.44985	1.45284	0.151665	0.999056	-4.41983
ENSG00000137210	TMEM14B	chr6	protein_coding	0.119524	4.07361	1.45254	0.151748	0.999056	-4.429
ENSG00000105821	DNAJC2	chr7	protein_coding	0.133958	4.33449	1.45216	0.151852	0.999056	-4.42653
ENSG00000138614	INTS14	chr15	protein_coding	0.116997	5.46926	1.45178	0.151957	0.999056	-4.42061
ENSG00000182107	TMEM30B	chr14	protein_coding	0.273984	5.69587	1.45159	0.152011	0.999056	-4.42036
ENSG00000184319	RPL23AP82	chr22	transcribed_unprocessed_pseudogene	0.17432	2.52234	1.45128	0.152097	0.999056	-4.46728
ENSG00000125630	POLR1B	chr2	protein_coding	-0.147	4.02458	-1.4511	0.152147	0.999056	-4.43333
ENSG00000232729	AC211433.1	chr7	processed_transcript	0.433064	4.04938	1.45107	0.152154	0.999056	-4.4278
ENSG00000111897	SERINC1	chr6	protein_coding	0.179093	9.18105	1.45045	0.152328	0.999056	-4.43711
ENSG00000181029	TRAPPC5	chr19	protein_coding	-0.40765	-0.18471	-1.4502	0.152395	0.999056	-4.55816
ENSG00000182179	UBA7	chr3	protein_coding	-0.17347	4.27944	-1.45001	0.152449	0.999056	-4.43004
ENSG00000168306	ACOX2	chr3	protein_coding	-0.38235	0.805255	-1.4496	0.152561	0.999056	-4.53682
ENSG00000142511	GPR32	chr19	protein_coding	1.25326	-0.53738	1.44929	0.152648	0.999056	-4.55468
ENSG00000121210	TMEM131L	chr4	protein_coding	-0.2653	3.16279	-1.44897	0.152739	0.999056	-4.45377
ENSG00000150961	SEC24D	chr4	protein_coding	-0.16111	7.08962	-1.44877	0.152794	0.999056	-4.42292
ENSG00000204991	SPIRE2	chr16	protein_coding	0.23345	6.64093	1.44867	0.152822	0.999056	-4.42255
ENSG00000141252	VPS53	chr17	protein_coding	-0.1155	4.35778	-1.44864	0.15283	0.999056	-4.42969
ENSG00000170955	CAVIN3	chr11	protein_coding	-0.28178	3.98507	-1.44854	0.152857	0.999056	-4.43532
ENSG00000214626	POLR3DP1	chr10	processed_pseudogene	-0.77146	-0.52591	-1.44852	0.152863	0.999056	-4.5638
ENSG00000121940	CLCC1	chr1	protein_coding	-0.10666	5.43239	-1.44808	0.152985	0.999056	-4.42344
ENSG00000130021	PUDP	chrX	protein_coding	0.210425	5.63399	1.44801	0.153006	0.999056	-4.42273
ENSG00000113369	ARRDC3	chr5	protein_coding	0.313857	8.99681	1.44788	0.153041	0.999056	-4.43676
ENSG00000230487	PSMG3-AS1	chr7	lincRNA	-0.33481	0.809749	-1.44784	0.153052	0.999056	-4.53306
ENSG00000134762	DSC3	chr18	protein_coding	-0.28844	6.51604	-1.44729	0.153207	0.999056	-4.42331
ENSG00000083223	TUT7	chr9	protein_coding	0.169367	7.46742	1.44712	0.153254	0.999056	-4.42562
ENSG00000215417	MIR17HG	chr13	processed_transcript	-0.33196	1.69826	-1.44704	0.153276	0.999056	-4.50819
ENSG00000076641	PAG1	chr8	protein_coding	-0.21614	6.74741	-1.44695	0.153302	0.999056	-4.4237
ENSG00000180287	PLD5	chr1	protein_coding	-0.77863	0.924217	-1.44689	0.153317	0.999056	-4.53308
ENSG00000226742	HSBP1L1	chr18	protein_coding	0.209234	3.01689	1.44601	0.153564	0.999056	-4.45484
ENSG00000280276	AC009229.4	chr2	TEC	-0.71187	-0.1094	-1.44556	0.15369	0.999056	-4.55697
ENSG00000167244	IGF2	chr11	protein_coding	-0.47446	5.85588	-1.44519	0.153794	0.999056	-4.42499
ENSG00000129932	DOHH	chr19	protein_coding	0.187909	2.5482	1.44516	0.153801	0.999056	-4.46892
ENSG00000154096	THY1	chr11	protein_coding	-0.51343	5.18995	-1.44451	0.153984	0.999056	-4.42722
ENSG00000148848	ADAM12	chr10	protein_coding	0.32608	12.8678	1.44447	0.153995	0.999056	-4.49263
ENSG00000135317	SNX14	chr6	protein_coding	0.088686	6.28962	1.44424	0.154058	0.999056	-4.42533
ENSG00000172831	CES2	chr16	protein_coding	-0.14113	4.47794	-1.44365	0.154224	0.999056	-4.43171
ENSG00000171703	TCEA2	chr20	protein_coding	-0.15724	3.2176	-1.44364	0.154227	0.999056	-4.4536
ENSG00000188185	LINC00265	chr7	lincRNA	-0.39873	2.52334	-1.44364	0.154228	0.999056	-4.47516
ENSG00000099622	CIRBP	chr19	protein_coding	0.175851	7.1187	1.44353	0.154257	0.999056	-4.42683
ENSG00000145191	EIF2B5	chr3	protein_coding	0.101676	5.36272	1.44352	0.154259	0.999056	-4.42645
ENSG00000162104	ADCY9	chr16	protein_coding	-0.15846	5.20508	-1.44341	0.15429	0.999056	-4.42715
ENSG00000140470	ADAMTS17	chr15	protein_coding	-0.48083	-0.16743	-1.44297	0.154416	0.999056	-4.55924
ENSG00000142552	RCN3	chr19	protein_coding	-0.37902	3.38542	-1.44282	0.154456	0.999056	-4.45103
ENSG00000196312	MFSD14C	chr9	protein_coding	-0.26505	3.91855	-1.44233	0.154594	0.999056	-4.43924
ENSG00000156256	USP16	chr21	protein_coding	0.163054	6.84532	1.44213	0.15465	0.999056	-4.42723
ENSG00000253138	LINC00967	chr8	lincRNA	0.42976	6.94749	1.44162	0.154793	0.999056	-4.42805
ENSG00000186310	NAP1L3	chrX	protein_coding	-0.92947	-0.16662	-1.44117	0.154921	0.999056	-4.56423
ENSG00000105875	WDR91	chr7	protein_coding	-0.25154	5.46237	-1.44115	0.154927	0.999056	-4.42812
ENSG00000131797	CLUHP3	chr16	transcribed_unprocessed_pseudogene	-0.38544	0.770002	-1.44113	0.154931	0.999056	-4.539
ENSG00000136378	ADAMTS7	chr15	protein_coding	-0.50875	1.18696	-1.44112	0.154936	0.999056	-4.52692
ENSG00000173264	GPR137	chr11	protein_coding	0.166664	5.20661	1.44096	0.15498	0.999056	-4.42835
ENSG00000172171	TEFM	chr17	protein_coding	0.134905	3.08263	1.44089	0.155001	0.999056	-4.45603
ENSG00000012061	ERCC1	chr19	protein_coding	0.102142	4.91468	1.44062	0.155075	0.999056	-4.42962
ENSG00000067836	ROGDI	chr16	protein_coding	0.204424	2.55589	1.44009	0.155224	0.999056	-4.47049
ENSG00000213762	ZNF134	chr19	protein_coding	0.079262	5.41125	1.44005	0.155236	0.999056	-4.42871
ENSG00000123154	WDR83	chr19	protein_coding	0.162207	2.13228	1.44004	0.15524	0.999056	-4.48628
ENSG00000107957	SH3PXD2A	chr10	protein_coding	0.314664	8.1271	1.43994	0.155267	0.999056	-4.43409
ENSG00000005436	GCFC2	chr2	protein_coding	0.156268	4.59637	1.43933	0.155439	0.999056	-4.4317
ENSG00000106443	PHF14	chr7	protein_coding	-0.13984	4.79584	-1.43924	0.155466	0.999056	-4.43168
ENSG00000100292	HMOX1	chr22	protein_coding	0.227116	6.15394	1.43857	0.155654	0.999056	-4.42923
ENSG00000066651	TRMT11	chr6	protein_coding	0.153707	3.69512	1.43838	0.155708	0.999056	-4.44257
ENSG00000156508	EEF1A1	chr6	protein_coding	0.165797	11.3138	1.4376	0.155927	0.999056	-4.47118
ENSG00000108389	MTMR4	chr17	protein_coding	0.26511	8.76971	1.4376	0.155928	0.999056	-4.44084
ENSG00000204525	HLA-C	chr6	protein_coding	1.06795	4.48365	1.43755	0.155943	0.999056	-4.43242
ENSG00000163376	KBTBD8	chr3	protein_coding	0.247519	3.95328	1.43703	0.156089	0.999056	-4.43927
ENSG00000136026	CKAP4	chr12	protein_coding	-0.20651	6.47399	-1.43662	0.156206	0.999056	-4.43062
ENSG00000186469	GNG2	chr14	protein_coding	-0.23245	4.85277	-1.43634	0.156284	0.999056	-4.43367
ENSG00000162337	LRP5	chr11	protein_coding	-0.23627	6.164	-1.4362	0.156324	0.999056	-4.4309
ENSG00000145681	HAPLN1	chr5	protein_coding	-0.47104	5.27624	-1.43553	0.156515	0.999056	-4.43288
ENSG00000145555	MYO10	chr5	protein_coding	-0.22698	6.07139	-1.43513	0.156627	0.999056	-4.43165
ENSG00000116661	FBXO2	chr1	protein_coding	-1.25683	-1.33776	-1.43505	0.156651	0.999056	-4.5789
ENSG00000188321	ZNF559	chr19	protein_coding	-0.21148	3.08103	-1.43466	0.15676	0.999056	-4.46253
ENSG00000069399	BCL3	chr19	protein_coding	-0.31257	3.23913	-1.43363	0.157055	0.999056	-4.46139
ENSG00000171824	EXOSC10	chr1	protein_coding	0.083295	6.004	1.43354	0.157079	0.999056	-4.4327
ENSG00000247626	MARS2	chr2	protein_coding	-0.21226	1.89706	-1.43278	0.157295	0.999056	-4.5031
ENSG00000105472	CLEC11A	chr19	protein_coding	-0.35145	1.28246	-1.43242	0.157398	0.999056	-4.52342
ENSG00000184208	C22orf46	chr22	protein_coding	-0.19014	3.20955	-1.43204	0.157508	0.999056	-4.45968
ENSG00000172785	CBWD1	chr9	protein_coding	0.211966	4.50128	1.43197	0.157528	0.999056	-4.43705
ENSG00000173226	IQCB1	chr3	protein_coding	0.206514	3.91254	1.43169	0.157606	0.999056	-4.44371
ENSG00000145908	ZNF300	chr5	protein_coding	0.361512	0.685368	1.43059	0.157919	0.999056	-4.52692
ENSG00000189433	GJB4	chr1	protein_coding	-0.73934	0.304241	-1.43034	0.157992	0.999056	-4.55125
ENSG00000061337	LZTS1	chr8	protein_coding	-0.30677	3.69213	-1.42991	0.158114	0.999056	-4.45171
ENSG00000106351	AGFG2	chr7	protein_coding	-0.28974	3.81505	-1.42974	0.158163	0.999056	-4.44837
ENSG00000156049	GNA14	chr9	protein_coding	-0.33526	2.4466	-1.42969	0.158177	0.999056	-4.48313
ENSG00000163155	LYSMD1	chr1	protein_coding	0.158613	4.09507	1.42912	0.15834	0.999056	-4.4424
ENSG00000177098	SCN4B	chr11	protein_coding	-0.72781	0.936188	-1.42855	0.158504	0.999056	-4.54001
ENSG00000205978	NYNRIN	chr14	protein_coding	-0.19536	5.33317	-1.42755	0.15879	0.999056	-4.4374
ENSG00000181035	SLC25A42	chr19	protein_coding	-0.26663	2.02727	-1.42705	0.158933	0.999056	-4.50048
ENSG00000111788	AC009533.1	chr12	unprocessed_pseudogene	-0.4822	-0.2628	-1.42675	0.159019	0.999056	-4.56287
ENSG00000138640	FAM13A	chr4	protein_coding	0.192012	8.94196	1.42642	0.159114	0.999056	-4.44779
ENSG00000167526	RPL13	chr16	protein_coding	0.173324	8.13993	1.4262	0.159177	0.999056	-4.44187
ENSG00000249226	SUCLG2P4	chr5	processed_pseudogene	-1.16618	-1.33626	-1.42605	0.159221	0.999056	-4.57816
ENSG00000113648	H2AFY	chr5	protein_coding	-0.07873	6.99687	-1.42554	0.159368	0.999056	-4.43849
ENSG00000134243	SORT1	chr1	protein_coding	0.134139	7.93456	1.4255	0.15938	0.999056	-4.44119
ENSG00000025770	NCAPH2	chr22	protein_coding	0.15115	5.20046	1.42548	0.159384	0.999056	-4.43875
ENSG00000189129	PLAC9	chr10	protein_coding	-0.37412	2.24501	-1.42517	0.159475	0.999056	-4.4934
ENSG00000262265	AC002558.3	chr17	sense_intronic	-0.61268	-0.18486	-1.42513	0.159485	0.999056	-4.56281
ENSG00000215712	TMEM242	chr6	protein_coding	0.135185	3.99817	1.42512	0.159489	0.999056	-4.4461
ENSG00000279806	AC018629.1	chr17	TEC	-0.49789	1.11884	-1.42505	0.159509	0.999056	-4.53013
ENSG00000196502	SULT1A1	chr16	protein_coding	-0.44613	2.5644	-1.42433	0.159717	0.999056	-4.48184
ENSG00000088726	TMEM40	chr3	protein_coding	0.230204	5.88831	1.42422	0.159747	0.999056	-4.43908
ENSG00000116668	SWT1	chr1	protein_coding	0.157773	5.43418	1.42419	0.159756	0.999056	-4.43929
ENSG00000128340	RAC2	chr22	protein_coding	-0.32754	2.65229	-1.42384	0.159858	0.999056	-4.48234
ENSG00000104907	TRMT1	chr19	protein_coding	-0.13059	3.0014	-1.42353	0.159946	0.999056	-4.4684
ENSG00000103222	ABCC1	chr16	protein_coding	-0.31956	3.27705	-1.4234	0.159985	0.999056	-4.46302
ENSG00000118242	MREG	chr2	protein_coding	0.234192	4.30142	1.42335	0.16	0.999056	-4.44362
ENSG00000125691	RPL23	chr17	protein_coding	0.12976	7.89373	1.42185	0.160433	0.999056	-4.44327
ENSG00000166341	DCHS1	chr11	protein_coding	-0.2697	5.7459	-1.42182	0.160442	0.999056	-4.44086
ENSG00000253846	PCDHGA10	chr5	protein_coding	-0.27623	3.16675	-1.42162	0.160498	0.999056	-4.46719
ENSG00000168884	TNIP2	chr4	protein_coding	0.168832	5.11168	1.42162	0.160498	0.999056	-4.4414
ENSG00000126016	AMOT	chrX	protein_coding	-0.2113	7.60517	-1.4216	0.160504	0.999056	-4.44197
ENSG00000214548	MEG3	chr14	lincRNA	-0.49331	6.89227	-1.42157	0.160513	0.999056	-4.44102
ENSG00000264230	ANXA8L1	chr10	protein_coding	-0.3325	3.06989	-1.42148	0.160539	0.999056	-4.47087
ENSG00000168243	GNG4	chr1	protein_coding	0.81304	-1.79236	1.42118	0.160625	0.999056	-4.57257
ENSG00000090487	SPG21	chr15	protein_coding	0.13989	6.59541	1.42114	0.160637	0.999056	-4.44124
ENSG00000196517	SLC6A9	chr1	protein_coding	-0.3725	1.95433	-1.42001	0.160963	0.999056	-4.50544
ENSG00000147202	DIAPH2	chrX	protein_coding	0.156613	7.6695	1.41962	0.161078	0.999056	-4.44401
ENSG00000099219	ERMP1	chr9	protein_coding	-0.16462	5.63218	-1.41958	0.16109	0.999056	-4.44242
ENSG00000235316	DUSP8P5	chr10	processed_pseudogene	-0.48265	0.123028	-1.4195	0.161113	0.999056	-4.55405
ENSG00000008283	CYB561	chr17	protein_coding	0.252739	6.00881	1.4192	0.161199	0.999056	-4.4425
ENSG00000140403	DNAJA4	chr15	protein_coding	-0.39487	2.99403	-1.41915	0.161214	0.999056	-4.47574
ENSG00000165175	MID1IP1	chrX	protein_coding	-0.21229	3.75177	-1.41877	0.161325	0.999056	-4.45384
ENSG00000105483	CARD8	chr19	protein_coding	-0.18833	5.38495	-1.41875	0.161331	0.999056	-4.44321
ENSG00000101367	MAPRE1	chr20	protein_coding	-0.09568	6.99244	-1.41868	0.161351	0.999056	-4.44307
ENSG00000104866	PPP1R37	chr19	protein_coding	0.120449	4.47399	1.41852	0.161396	0.999056	-4.44588
ENSG00000146707	POMZP3	chr7	protein_coding	0.43702	1.87349	1.41837	0.161442	0.999056	-4.49547
ENSG00000236254	MTND4P14	chr9	unprocessed_pseudogene	-0.73849	-0.93237	-1.41804	0.161536	0.999056	-4.57339
ENSG00000107890	ANKRD26	chr10	protein_coding	0.161212	4.54063	1.41779	0.161609	0.999056	-4.44576
ENSG00000119899	SLC17A5	chr6	protein_coding	-0.18117	5.93294	-1.41766	0.161647	0.999056	-4.44358
ENSG00000198182	ZNF607	chr19	protein_coding	-0.15079	3.09851	-1.41758	0.16167	0.999056	-4.4689
ENSG00000198242	RPL23A	chr17	protein_coding	0.132264	7.86103	1.41754	0.161682	0.999056	-4.4458
ENSG00000185739	SRL	chr16	protein_coding	0.283279	0.38862	1.41734	0.16174	0.999056	-4.54018
ENSG00000178562	CD28	chr2	protein_coding	-0.26682	4.78249	-1.41716	0.161792	0.999056	-4.44594
ENSG00000125871	MGME1	chr20	protein_coding	0.102958	4.68457	1.41691	0.161866	0.999056	-4.44568
ENSG00000013810	TACC3	chr4	protein_coding	-0.19985	3.39131	-1.41671	0.161924	0.999056	-4.46305
ENSG00000178913	TAF7	chr5	protein_coding	0.110995	6.85741	1.41638	0.16202	0.999056	-4.44457
ENSG00000119471	HSDL2	chr9	protein_coding	0.150156	5.71943	1.41638	0.16202	0.999056	-4.44446
ENSG00000028116	VRK2	chr2	protein_coding	0.090567	4.56787	1.41599	0.162133	0.999056	-4.44672
ENSG00000138326	RPS24	chr10	protein_coding	0.121127	8.41193	1.41595	0.162145	0.999056	-4.44946
ENSG00000164933	SLC25A32	chr8	protein_coding	0.250581	0.60485	1.41595	0.162146	0.999056	-4.53789
ENSG00000253738	OTUD6B-AS1	chr8	antisense	0.138301	4.13622	1.41577	0.162197	0.999056	-4.45009
ENSG00000110042	DTX4	chr11	protein_coding	-0.14798	6.4462	-1.4157	0.162218	0.999056	-4.4449
ENSG00000147100	SLC16A2	chrX	protein_coding	-0.2688	4.51092	-1.41541	0.162303	0.999056	-4.44869
ENSG00000129518	EAPP	chr14	protein_coding	0.136029	5.45251	1.41519	0.162366	0.999056	-4.44536
ENSG00000132600	PRMT7	chr16	protein_coding	-0.16728	3.58056	-1.41514	0.162381	0.999056	-4.46052
ENSG00000042429	MED17	chr11	protein_coding	-0.19885	2.60773	-1.41443	0.16259	0.999056	-4.48394
ENSG00000188732	FAM221A	chr7	protein_coding	-0.45423	-0.24018	-1.41439	0.162599	0.999056	-4.56046
ENSG00000006831	ADIPOR2	chr12	protein_coding	0.150496	3.79048	1.41421	0.162654	0.999056	-4.45479
ENSG00000151025	GPR158	chr10	protein_coding	-0.21895	3.22521	-1.41413	0.162676	0.999056	-4.46773
ENSG00000123700	KCNJ2	chr17	protein_coding	-0.33395	5.83075	-1.41406	0.162697	0.999056	-4.44605
ENSG00000186827	TNFRSF4	chr1	protein_coding	-0.40728	0.698202	-1.41393	0.162734	0.999056	-4.54126
ENSG00000168411	RFWD3	chr16	protein_coding	-0.12233	5.51045	-1.41383	0.162764	0.999056	-4.4463
ENSG00000171236	LRG1	chr19	protein_coding	0.231987	1.68229	1.4138	0.162772	0.999056	-4.50514
ENSG00000225532	AL731684.1	chr6	lincRNA	-0.90431	-0.43503	-1.41368	0.162807	0.999056	-4.5687
ENSG00000064270	ATP2C2	chr16	protein_coding	1.08488	1.90484	1.41355	0.162846	0.999056	-4.48719
ENSG00000181019	NQO1	chr16	protein_coding	-0.28773	2.92111	-1.41342	0.162884	0.999056	-4.47651
ENSG00000102290	PCDH11X	chrX	protein_coding	0.263333	5.7662	1.41316	0.162958	0.999056	-4.44661
ENSG00000129596	CDO1	chr5	protein_coding	0.321368	7.03711	1.41287	0.163044	0.999056	-4.44714
ENSG00000242247	ARFGAP3	chr22	protein_coding	0.170754	6.21448	1.41249	0.163156	0.999056	-4.44707
ENSG00000149582	TMEM25	chr11	protein_coding	-0.24078	2.84855	-1.41204	0.163287	0.999056	-4.48022
ENSG00000125967	NECAB3	chr20	protein_coding	-0.17595	3.38593	-1.41173	0.163379	0.999056	-4.4652
ENSG00000148154	UGCG	chr9	protein_coding	-0.21067	5.73132	-1.41147	0.163456	0.999056	-4.4478
ENSG00000163069	SGCB	chr4	protein_coding	-0.19796	5.08795	-1.41146	0.163458	0.999056	-4.44846
ENSG00000275895	U2AF1L5	chr21	protein_coding	-1.37129	-1.23431	-1.41143	0.163466	0.999056	-4.57831
ENSG00000115866	DARS	chr2	protein_coding	0.094009	6.25492	1.41143	0.163466	0.999056	-4.44779
ENSG00000164603	BMT2	chr7	protein_coding	0.149955	4.31502	1.41098	0.163598	0.999056	-4.45133
ENSG00000249115	HAUS5	chr19	protein_coding	-0.18197	2.8225	-1.41095	0.163606	0.999056	-4.47948
ENSG00000113119	TMCO6	chr5	protein_coding	0.146241	3.1017	1.41081	0.163647	0.999056	-4.46865
ENSG00000080561	MID2	chrX	protein_coding	-0.26456	2.28166	-1.41081	0.163647	0.999056	-4.49627
ENSG00000266805	AP005432.1	chr18	sense_intronic	-0.6285	-0.28994	-1.4104	0.163768	0.999056	-4.56351
ENSG00000162191	UBXN1	chr11	protein_coding	0.146967	5.47838	1.41019	0.16383	0.999056	-4.44868
ENSG00000155858	LSM11	chr5	protein_coding	-0.12995	3.47783	-1.40934	0.16408	0.999056	-4.46396
ENSG00000172465	TCEAL1	chrX	protein_coding	0.227914	2.82518	1.40889	0.164214	0.999056	-4.47586
ENSG00000196812	ZSCAN16	chr6	protein_coding	-0.27448	0.835854	-1.40858	0.164303	0.999056	-4.54255
ENSG00000139292	LGR5	chr12	protein_coding	-0.31438	5.73956	-1.40824	0.164405	0.999056	-4.44999
ENSG00000267259	ERVE-1	chr17	lincRNA	-0.38824	4.40062	-1.40725	0.164698	0.999056	-4.45427
ENSG00000103528	SYT17	chr16	protein_coding	-0.27876	2.28071	-1.40676	0.164842	0.999056	-4.49846
ENSG00000203721	LINC00862	chr1	lincRNA	-0.5111	0.270145	-1.4065	0.164917	0.999056	-4.55392
ENSG00000196557	CACNA1H	chr16	protein_coding	-0.39121	2.92612	-1.4063	0.164976	0.999056	-4.47839
ENSG00000228439	TSTD3	chr6	protein_coding	0.275115	0.48757	1.40629	0.16498	0.999056	-4.54144
ENSG00000265666	RARA-AS1	chr17	antisense	-0.24615	0.528307	-1.40622	0.164999	0.999056	-4.54431
ENSG00000149781	FERMT3	chr11	protein_coding	-0.26058	3.74318	-1.40592	0.16509	0.999056	-4.46296
ENSG00000066336	SPI1	chr11	protein_coding	-0.25113	3.97937	-1.40551	0.165211	0.999056	-4.45958
ENSG00000175489	LRRC25	chr19	protein_coding	-0.29338	2.90913	-1.40518	0.165307	0.999056	-4.47997
ENSG00000100266	PACSIN2	chr22	protein_coding	0.115384	6.8944	1.4046	0.165479	0.999056	-4.45242
ENSG00000177854	TMEM187	chrX	protein_coding	0.221904	1.92567	1.40391	0.165684	0.999056	-4.50217
ENSG00000114405	C3orf14	chr3	protein_coding	0.239256	1.70398	1.40384	0.165706	0.999056	-4.50823
ENSG00000227517	LINC01483	chr17	lincRNA	-0.38446	3.58794	-1.40382	0.165711	0.999056	-4.46678
ENSG00000246560	AC018797.2	chr4	antisense	0.251095	0.921781	1.40331	0.165862	0.999056	-4.53117
ENSG00000105556	MIER2	chr19	protein_coding	-0.15772	3.89273	-1.40287	0.165991	0.999056	-4.46131
ENSG00000103404	USP31	chr16	protein_coding	-0.16702	5.0498	-1.40267	0.166054	0.999056	-4.45411
ENSG00000078674	PCM1	chr8	protein_coding	0.090378	8.11894	1.40234	0.16615	0.999056	-4.45604
ENSG00000104812	GYS1	chr19	protein_coding	-0.29439	3.73936	-1.4022	0.166191	0.999056	-4.46442
ENSG00000172809	RPL38	chr17	protein_coding	0.116716	6.75737	1.4021	0.166221	0.999056	-4.45406
ENSG00000228526	MIR34AHG	chr1	lincRNA	-0.4237	1.34363	-1.40129	0.166464	0.999056	-4.52863
ENSG00000138413	IDH1	chr2	protein_coding	-0.20775	6.76206	-1.40124	0.166476	0.999056	-4.45464
ENSG00000120071	KANSL1	chr17	protein_coding	-0.15706	4.26011	-1.40122	0.166482	0.999056	-4.45833
ENSG00000163288	GABRB1	chr4	protein_coding	0.553274	1.74119	1.40075	0.166623	0.999056	-4.50253
ENSG00000089041	P2RX7	chr12	protein_coding	-0.30847	3.19024	-1.40073	0.16663	0.999056	-4.47367
ENSG00000117724	CENPF	chr1	protein_coding	-0.23657	5.25439	-1.40067	0.166648	0.999056	-4.45517
ENSG00000244675	AC108676.1	chr3	sense_overlapping	0.451764	1.60446	1.40046	0.166709	0.999056	-4.50343
ENSG00000146232	NFKBIE	chr6	protein_coding	-0.20418	2.38783	-1.40009	0.166819	0.999056	-4.49692
ENSG00000144130	NT5DC4	chr2	protein_coding	-0.60986	0.070942	-1.39995	0.166862	0.999056	-4.55587
ENSG00000204514	ZNF814	chr19	protein_coding	-0.23316	3.67254	-1.39956	0.166977	0.999056	-4.46606
ENSG00000168159	RNF187	chr1	protein_coding	0.139623	2.76562	1.39955	0.166981	0.999056	-4.48125
ENSG00000147408	CSGALNACT1	chr8	protein_coding	0.214601	7.41882	1.3989	0.167175	0.999056	-4.45654
ENSG00000074964	ARHGEF10L	chr1	protein_coding	-0.2105	4.03085	-1.39843	0.167315	0.999056	-4.46184
ENSG00000112414	ADGRG6	chr6	protein_coding	0.33756	9.82963	1.39836	0.167337	0.999056	-4.47227
ENSG00000126705	AHDC1	chr1	protein_coding	-0.27618	4.19848	-1.39787	0.167482	0.999056	-4.46109
ENSG00000231426	FILNC1	chr6	lincRNA	0.522621	0.808032	1.39756	0.167576	0.999056	-4.53671
ENSG00000082701	GSK3B	chr3	protein_coding	-0.11231	7.26634	-1.39709	0.167716	0.999056	-4.45745
ENSG00000022277	RTF2	chr20	protein_coding	0.139263	6.04722	1.39551	0.168189	0.999056	-4.45853
ENSG00000147224	PRPS1	chrX	protein_coding	-0.19438	3.26952	-1.39539	0.168225	0.999056	-4.47548
ENSG00000102572	STK24	chr13	protein_coding	0.17895	7.36441	1.3952	0.168281	0.999056	-4.45883
ENSG00000280670	CCDC163	chr1	protein_coding	0.389775	0.149576	1.39495	0.168357	0.999056	-4.55091
ENSG00000169258	GPRIN1	chr5	protein_coding	-0.52628	-0.34593	-1.39478	0.168409	0.999056	-4.56789
ENSG00000119729	RHOQ	chr2	protein_coding	0.149026	5.97443	1.3947	0.168433	0.999056	-4.45906
ENSG00000115361	ACADL	chr2	protein_coding	0.28802	2.07524	1.39431	0.168548	0.999056	-4.49852
ENSG00000118894	EEF2KMT	chr16	protein_coding	-0.21538	2.08939	-1.39418	0.168588	0.999056	-4.50834
ENSG00000089335	ZNF302	chr19	protein_coding	0.139124	5.01965	1.39415	0.168596	0.999056	-4.45941
ENSG00000164465	DCBLD1	chr6	protein_coding	-0.16071	4.09853	-1.39342	0.168815	0.999056	-4.46426
ENSG00000213225	NOC2LP1	chr2	transcribed_processed_pseudogene	0.265963	2.49792	1.39249	0.169097	0.999056	-4.49041
ENSG00000073060	SCARB1	chr12	protein_coding	0.228159	8.41664	1.39237	0.169133	0.999056	-4.46348
ENSG00000157916	RER1	chr1	protein_coding	0.121922	6.71308	1.39232	0.169146	0.999056	-4.46056
ENSG00000181827	RFX7	chr15	protein_coding	-0.20017	4.92477	-1.39225	0.169169	0.999056	-4.46095
ENSG00000124788	ATXN1	chr6	protein_coding	-0.2239	5.47403	-1.39138	0.169431	0.999056	-4.46113
ENSG00000111011	RSRC2	chr12	protein_coding	0.149729	6.43314	1.3913	0.169454	0.999056	-4.46131
ENSG00000082556	OPRK1	chr8	protein_coding	-0.67387	4.28315	-1.39033	0.169749	0.999056	-4.46493
ENSG00000082175	PGR	chr11	protein_coding	-0.55329	2.42126	-1.39029	0.169759	0.999056	-4.50369
ENSG00000111666	CHPT1	chr12	protein_coding	0.155863	4.60725	1.38974	0.169926	0.999056	-4.46281
ENSG00000187172	BAGE2	chr21	transcribed_unprocessed_pseudogene	1.11137	-0.11789	1.38956	0.16998	0.999056	-4.54171
ENSG00000273597	AL355377.1	chr9	processed_pseudogene	-0.74493	-0.5683	-1.38946	0.17001	0.999056	-4.5689
[truncated: 13,031 more rows]
